# Supplementary material for: In depth transcriptomic profiling defines a landscape of dysfunctional immune responses in patients with VEXAS syndrome
Source: Nat Commun. 2025 May 20;16:4690. doi: 10.1038/s41467-025-59890-0 (PMC12092610; doi:10.1038/s41467-025-59890-0)
Supplement: Supplementary file 3 — Supplementary Data 1 [file 41467_2025_59890_MOESM3_ESM.xlsx]

## Sheet: Table S1
	Supplementary Table 1. Clinical and laboratory characteristics of patients with VEXAS syndrome
	UPN	Age (years) /Sex	UBA1 variant (codon)	UBA1 variant (protein)	VAF, % (Source of DNA)	Inflammatory manufestations	Other hematological diagnosis	Treatments	WBC (x 103/µL)	HGB (g/dL)	MCV (fL)	PLT (x 103/µL)	ANC (x 103/µL)	AMC (x 103/µL)	ALC (x 103/µL)	Type of experiments
																scRNA-seq	Efferocytosis assay	Monocyte stimulation with LPS	Monocyte stimulation with other TLR ligands	Immonoprofiling of B cells	Immonoprofiling of NK cells	Multiplex cytokine assay
	scRNA-seq cohort
	9	70/M	c.121A>G	p.M41V	18.5 (Total PB)	Fever, skin rash, pulmonary infiltration, arthritis, scleritis, orchitis, VTE	MDS-SLD	Corticosteroid, sarilumab	3.95	10.6	86.6	179	2.41	0.06	1.3	yes						yes
	10	74/M	c.122T>C	p.M41T	54.4 (BMMNC)	Fever, skin rash, pulmonary infiltration, arthritis, vasculitis, VTE		Corticosteroid, tocilizumab	3.06	9	115.1	161	1.13	0.2	1.63	yes
	11	61/M	c.122T>C	p.M41T	81.3 (BMMNC)	Fever, chondritis, skin rash, pulmonary infiltration, pneumonitis, mediastinal lymphadenopathy		Corticosteroid	7.06	12.6	107.5	280	5.53	0.23	1.19	yes						yes
	12	61/M	c.121A>C	p.M41L	72.0 (Total PB)	Chondritis, skin lesion, VTE		Corticosteroid	7.39	11	103.5	212	6.01	0.33	0.83	yes
	13	75/M	c.122T>C	p.M41T	43.0 (Total PB)	Chondritis, skin rash, orbital neuritis, scleritis, panuveitis		Corticosteroid, certolizumab	10.83	8.2	101.3	357	9.36	0.64	0.6	yes						yes
	14	66/M	c.122T>C	p.M41T	77.1 (Total PB)	Fever, skin rash, arthralgia	MDS-SLD, MGUS (FLC-λ)	Corticosteroid, canakinumab	2.46	8	110.1	48	2.14	0.06	0.24	yes						yes
	15	60/M	c.121A>C	p.M41L	96.2 (BMMNC)	Chondritis, skin rash, arthritis, eoshinophilic colitis, tinnitus, VTE		Corticosteroid	6.94	10.9	121.6	163	6.6	0.1	0.24	yes						yes
	16	72/M	c.118-1G>C		81.7 (Total PB)	Fever, chondritis, skin rash	MDS-MLD, MBL (small CD5+ B-cell clone)	Corticosteroid	4.57	9.5	106.9	36	3.83	0.05	0.7	yes						yes
	17	74/M	c.121A>G	p.M41V	17.4 (Total PB)	Arthritis, vasculitis		Corticosteroid, MTX	2.23	13.6	103.4	127	2.01	0.07	0.15	yes
	Validation cohort
	1	61/M	c.122T>C	p.M41T	70.1 (Total PB)	Fever, skin rash, testicular pain, lymphadenopathy		Corticosteroid, sarilumaub	5.84	13.3	203	106.5	4.8	0.43	0.41				yes			yes
	5	65/M	c.121A>C	p.M41L	53.5 (Neutrophils)	Fever, skin rash, Sweet syndrome, arthritis, pulmonary infiltration	MGUS (IgG-κ)	Corticosteroid, upadicitinib	4.07	10.8	113.2	184	2.94	0.14	0.28							yes
	6	62/M	c.121A>G	p.M41V	13.3 (Total PB)	Fever, panniculitis, pneumonoitis, arthritis, scleritis, uveitis, VTE	MDS-SLD	Corticosteroid, HCQ, MTX	7.07	11	114.6	164	6.4	0.1	0.39						yes	yes
	7	72/M	c.122T>C	p.M41T	82.1 (Total PB)	Chondritis, pulmonary infiltration, VTE	MGUS (IgG-κ)	Corticosteroid	4.48	11.7	119.7	149	3.92	0.11	0.16							yes
	8	62/M	c.121A>C	p.M41L	72.1 (Total PB)	Chondritis, skin rash, sacroilitis		Corticosteroid	5.25	13.3	111.7	162	4.28	0.1	0.74							yes
	18	74/M	c.121A>G	p.M41V	45.6 (Total PB)	Fever, skin leision, pulmonary infiltration		Corticosteroid	4.25	12.4	103.4	192	3.49	0.2	0.49					yes
	19	69/M	c.121A>G	p.M41V	95.5 (Total PB)	Fever, chondritis, Sweet syndrome, pulmonary infiltration	MGUS (IgG-κ)	Corticosteroid, tocilizumab	3.92	6.6	98	94	3.57	0.08	0.2							yes
	20	66/M	c.121A>C	p.M41L	80.1 (Total PB)	Sweet syndrome, VTE		Corticosteroid, ruxolitinib	7.59	11.9	109.3	320	6.98	0.23	0.38		yes
	21	50/M	c.121A>G	p.M41V	54.4 (Total PB)	Fever, skin rash, arthritis, pulmonary infiltration, parotiditis		Corticosteroid, tocilizumab	6.35	9.2	112.7	198	4.64	0.13	1.08			yes				yes
	22	71/M	c.121A>C	p.M41L	65.8 (Total PB)	Chondritis, Sweet syndrome, lymphadenopathy, VTE		Corticosteroid, MTX	8.8	13.6	99.3	166	7.53	0.55	0.56					yes
	23	63/M	c.122T>C	p.M41T	72.5 (Total BM)	Fever, chondritis, skin lesion, uveitis, pulmonary nodules, arthritis		Corticosteroid, ruxolitinib	3.7	8.5	119.5	118	2	0.07	1.52			yes		yes	yes	yes
	25	60/M	c.118-1G>C		64.1 (Total PB)	Fever, chondritis, skin rash, testicular pain	Smoldering MM (IgA-λ), MDS-EB1	no treatment	3.04	8.4	112.3	38	2.23	0.03	0.67							yes
	26	61/M	c.122T>C	p.M41T	63.2 (Total PB)	Fever, arthritis, orchitis, skin leision	Smorlding MM (Biclonal IgG and IgM λ), MDS-SLD	Corticosteroid, MMF, tocilizumab	2.98	12.8	115.8	98	0.95	0.06	0.95							yes
	27	66/M	c.121A>C	p.M41L	70.7 (Total PB)	Fever, chondritis, Sweet syndrome, arthritis		Corticosteroid	7.66	9	101.8	132	6.92	0.2	0.24					yes
	28	61/M	c.121A>C	p.M41L	29.4 (Total PB)	Chondritis, Sweet syndrome, arthritis		Corticosteroid, tocilizumab	3.6	13.5	94.5	188	1.62	0.54	1.36					yes		yes
	29	72/M	c.121A>C	p.M41L	66.2 (Total PB)	Fever, skin rash, arhtritis, VTE	MGUS (IgA-κ)	Corticosteroid, tofacitinib	5.59	10.1	117	133	4.86	0.11	0.5			yes
	30	66/M	c.121A>G	p.M41V	79.2 (Total BM)	Fever, chondritis, orbital cellulitis, Sweet syndrome, pulmonary infiltration, arthritis, lymphoadenophathy, testicluar pain		Corticosteroid, tocilizumab	3.75	13.1	121.1	131	0.71	0.26	2.51			yes
	32	68/M	c.118-1G>C		40.2 (Total PB)	Fever, skin rash, arthritis, lymphadenopathy, VTE	MDS-MLD	Corticosteroid, canakinumab	3.06	9	115.1	161	1.13	0.2	1.63		yes	yes	yes		yes	yes
	33	69/M	c.121A>C	p.M41L	89.2 (Total PB)	Sweet syndrome, arthritis, Fever, Testicular pain, lymphadenopathy, VTE		Corticosteroid, adalimumab	5.29	9.6	125	42	3.81	0.21	0.95
	34	67/M	c.121A>G	p.M41V	84.9 (Total PB)	Fever, chondritis, scleritis, vasculitis, pulmonary infiltration, VTE		Corticosteroid, tocilizumab, rituximab	5.23	11	110.9	173	4.18	0.1	0.84						yes	yes
	35	59/M	c.121A>C	p.M41L	82.6 (Total BM)	Fever, sweet syndrome, uveitis, pulmonary infiltration, arthritis, VTE		Corticosteroid, adalimumab	10.36	12	113.6	114	9.84	0.1	0.41					yes	yes	yes
	36	46/M	c.122T>C	p.M41T	28.0 (Total PB)	Chondritis, scleritis, arthritis, skin rash, VTE		Corticosteroid, tocilizumab	4.78	13.6	102.7	134	1.62	0.24	2.82			yes		yes
	37	73/M	c.122T>C	p.M41T	71.1 (Total PB)	Fever, chondritis, arthritis, sweet syndrome, pulmonary infiltration, testicular pain		Corticosteroid, azacitidine, tocilizumab	8.29	13	114.7	215	6.3	0.58	1.16					yes		yes
	39	63/M	c.121A>G	p.M41V	84.4 (Total PB)	Chondritis, skin rash, arthritis, pericarditis	MGUS (IgM-λ), MDS-MLD	Corticosteroid	7.32	7.5	109.8	76	5.93	0.22	0.88							yes
	40	69/M	c.122T>C	p.M41T	65.3 (Total BM)	Fever, chondritis, Sweet syndrome, pulmonary nodules, arthritis, vasculitis, uveitis, VTE		Corticosteroid	6.61	12.7	107.1	407	5.75	0.07	0.73					yes	yes	yes
	41	59/M	c.121A>C	p.M41L	69.2 (Total PB)	Fever, Sweet syndrome, arthritis	MDS-MLD	Corticosteroid	6.39	6.8	100	66	3.49	0.55	2.25			yes				yes
	42	62/M	c.121A>C	p.M41L	49.5 (Total PB)	Fever, chondritis, Sweet syndrome, arthritis, lymphadenopathy		Corticosteroid, tocilizumab	7.88	15.7	95.6	163	7.18	0.17	0.42		yes					yes
	43	72/M	c.122T>C	p.M41T	69.0 (Total PB)	Fever, chondritis, Sweet syndrome, arthritis, vasculitis, VTE	Smoldering MM (IgG-κ)	Corticosteroid	3.72	10.8	114.8	138	2.98	0.19	0.48							yes
	44	75/M	c.122T>C	p.M41T	61.7 (Total BM)	Fever, chondritis, Sweet syndrome, arthritis, scleritis	MGUS (IgG-λ)	Corticosteroid, ruxolitinib	3.77	10	278	127	3.09	0.15	0.49			yes		yes		yes
	45	68/M	c.121A>G	p.M41V	41.4 (Total BM)	Fever, pulmonary infiltration, vasculitis, skin lesion, lympphadenopathy		Corticosteroid, tocilizumab	6.93	10.2	101.3	431	6.25	0.16	0.43					yes		yes
	46	82/M	c.122T>C	p.M41T	35.2 (Total BM)	Skin lesion, arthralgia, vasculitis, pericarditis		Corticosteroid, tocilizumab	2.9	13.1	104.3	133	1.66	0.1	1.02		yes					yes
	48	64/M	c.121A>G	p.M41V	53.0 (Total BM)	Fever, Sweet syndrome, arthritis, uveitis, vasculitis, orchitis, VTE		Corticosteroid	3.36	12.1	120	125	2.25	0.13	0.94							yes
	49	75/M	c.118-1G>C		83.8 (Total PB)	Fever, chondritis, Sweet syndrome, pulmonary infiltration, Uveitis, scleritis		Corticosteroid, tocilizumab	6.6	11.1	112.9	89	5.81	0.26	0.2							yes
	50	58/M	c.121A>C	p.M41L	45.5 (Total PB)	Fever, chondritis, Sweet syndrome, arthritis, pulmonary infiltration, lymphadenopathy, testicular pain, VTE		Corticosteroid, MTX, upadacitinb	6.28	10.2	126.2	206	4.9	0.38	0.88		yes
	51	60/M	c.121A>C	p.M41L	72.7 (Total BM)	Fever, skin leision, VTE		Corticosteroid, MMF, tacrolimus	5.67	12.7	103.1	158	3.91	0.68	1.08			yes				yes
	56	74/M	c.121A>C	p.M41L	84.0 (Total PB)	Fever, chondritis, Sweet syndrome, pulmonary infiltration, lymphadenopathy	MDS-MLD	Corticosteroid, canakinumab, azacitidine	3.5	10.2	117.6	101	0.84	0.11	2.45		yes
	58	71/M	c.122T>C	p.M41T	73.0 (Total PB)	Fever, chondritis, skin rash, arthritis		Corticosteroid, ruxolitinib	6.11	9	105.3	181	5.32	0.15	0.46			yes
	59	65/M	c.122T>C	p.M41T	50.0 (Total BM)	Skin rash, Sweet syndrome, arthritis	MDS-SLD, T-LGL	Corticosteroid	4.97	10.5	119	NA	1.39	0	3.38							yes
	60	60/M	c.121A>G	p.M41V	86.3 (Total BM)	Fever, chondritis, skin rash, arthritis, pulmonary infiltration, testicular pain	MDS-SLD	Corticosteroid, ruxolitinib	12.83	7.6	109.5	138	11.16	0.26	1.03							yes
	61	70/M	c.121A>C	p.M41L	N/A	Chondritis, arthritis, pulmonary infiltration, Sweet syndrome, VTE	MDS-SLD	Corticosteroid	6.14	9.8	104.7	146	3.32	0.72	1.63							yes
	62	70/M	c.122T>C	p.M41T	90.3 (Total BM)	Fever, chondritis, Sweet syndrome, arthritis, vasculitis, scleritis, VTE	Smorlding MM (IgG-λ)	Corticosteroid	2.42	8.4	98.9	422	1.9	0.02	0.4							yes
	65	63/M	c.121A>G	p.M41V	38.32 (Total BM)	Fever, Sweet syndrome, pulmonary nodules, scleritis, lymphoadenopathy, VTE	MGUS (IgG-λ)	Corticosteroid, tocilizumab, ruxolitinib	7.08	14.5	118.4	447	6.2	0.18	0.42				yes		yes
	66	75/M	c.121A>C	p.M41L	27.41 (Total BM)	Fever, pulmonary infiltration, arthritis chndritis, lympphadenopathy	CCUS	Corticosteroid, Ruxolitinib, Decitabine	3.23	13.2	93.1	191	2.83	0.03	0.37						yes
	67	60/M	c.122T>C	p.M41T	81.09 (Total BM)	Fever, Sweet syndrome, chondritis, scleritis, lymphoadenopathy, VTE, arthritis	MDS-SLD	Corticosteroid	7.94	12	117.4	76	6.79	0.12	0.79				yes
	68	62/M	c.122T>C	p.M41T	74.62 (Total PB)	Fever, Sweet syndrome, arthritis, chondritis, Vasculitis, Lymphoadenopathy	MGUS (IgM-λ), MDS-MLD	Corticosteroid	3.36	10.8	99.7	30	2.63	0.08	0.45						yes
	69	81/M	c.121A>C	p.M41L	84.31 (Total PB)	Skin rash, Arthritis, VTE		Corticosteroid, Azacitidine, Dupilumab	3.52	7.7	104	23	1.67	0.31	1.39						yes
	70	71/M	c.122T>C	p.M41T	71.49 (Total BM)	Fever, Sweet syndrome, Arthritis, Chodritis, VTE, Lymphadenopathy	MGUS (IgG-λ)	Corticosteroid, Ruxolitinib	3.56	9.9	114.3	129	2.88	0.11	0.57						yes
	ALC, absolute lymphocyte count; AMC, absolute monocyte count; ANC, absolute neutrophil count; BMMNC, bone marrow mononuclear cells; CCUS, clonal cytopenia of undetermined significance; HCQ, Hydroxychloroquine; HGB, homogulobin; MBL, monoclonal B-cell lymphocytosis; MCV, mean corpuscular volume; MGUS, Monoclonal gammopathy of undetermined significance; MDS-EB1, Myelodysplastic syndrome with excess…
