# Supplementary material for: In depth transcriptomic profiling defines a landscape of dysfunctional immune responses in patients with VEXAS syndrome
Source: Nat Commun. 2025 May 20;16:4690. doi: 10.1038/s41467-025-59890-0 (PMC12092610; doi:10.1038/s41467-025-59890-0)
Supplement: Supplementary file 4 — Supplementary Data 2 [file 41467_2025_59890_MOESM4_ESM.xlsx]

## Sheet: Supplementary Table 2 Contents
Supplementary Table 2. UBA1 genotyping metrix in 10x gene expression data and GoT libraries
Contents
Sheet 1	Comparison of genotyping rates obtained from standard 10x GEX libraries and GoT libraries
Sheet 2	Comparison of cell numbers by the numbers of UMIs with the UBA1 M41 locus coverage obtained from standard 10x GEX libraries and GoT libraries
Sheet 3	Percent of genotyping cells in each cell type

## Sheet: Sheet 1
	Sheet 1. Comparison of genotyping rates obtained from standard 10x GEX libraries and GoT libraries
	Sample ID	10x_GEX					GoT
		MT	WT	NA	total	% of Genotyped cells	MT	WT	NA	total	% of Genotyped cells
	VEXAS9	0	1057	8903	9960	0.1061	15	1051	8894	9960	0.107
	VEXAS10	30	1548	15934	17512	0.0901	58	4452	13002	17512	0.2575
	VEXAS11	43	920	9298	10261	0.0939	129	2591	7541	10261	0.2651
	VEXAS12	83	814	19946	20843	0.043	305	3011	17527	20843	0.1591
	VEXAS13	13	198	10729	10940	0.0193	167	1149	9624	10940	0.1203
	VEXAS14	87	548	19744	20379	0.0312	383	2521	17475	20379	0.1425
	VEXAS15	34	306	13862	14202	0.0239	212	1638	12352	14202	0.1303
	VEXAS17	0	0	12450	12450	0	133	1727	10590	12450	0.1494
	All subjects	290	5391	110866	116547	0.0487	1402	18140	97005	116547	0.1677
	MT, mutated; WT, wild-type; NA, not available.

## Sheet: Sheet 2
	Sheet 2. Comparison of cell numbers by the numbers of UMIs with the UBA1 M41 locus coverage obtained from standard 10x GEX libraries and GoT libraries
	Sample ID	10x_GEX							GoT
		0 UMI	1 UMI	2 UMIs	3 UMIs	4 UMIs	≥ 5 UMIs	total	0 UMI	1 UMI	2 UMIs	3 UMIs	4 UMIs	≥ 5 UMIs	total
	VEXAS9	9241	574	290	146	58	42	10351	9246	785	246	62	7	5	10351
	VEXAS10	16423	1002	430	148	59	29	18091	13471	3337	981	229	53	20	18091
	VEXAS11	9491	503	256	135	56	51	10492	7697	1968	578	167	46	36	10492
	VEXAS12	21971	433	240	135	57	66	22902	19274	2986	526	92	19	5	22902
	VEXAS13	10881	155	49	15	4	1	11105	9755	998	225	69	29	29	11105
	VEXAS14	19909	318	176	96	38	27	20564	17560	2441	465	77	18	3	20564
	VEXAS15	14065	187	91	49	17	17	14426	12503	1562	296	43	18	4	14426
	VEXAS17	12041	241	119	65	27	25	12518	10616	1524	319	38	13	8	12518
	All subjects	114022	3413	1651	789	316	258	120449	100122	15601	3636	777	203	110	120449
	UMI, unique molecular identifiers.

## Sheet: Sheet 3
	Sheet 3. Percent of genotyping cells in each cell type
	Celltype	MT	WT	NA	total	% of Genotyped cells	% of UBA1-mutated cells
	B cells	31	784	3396	4211	0.1935	0.038
	CD4+T	326	10905	52238	63469	0.177	0.029
	CD8+T	182	4005	20105	24292	0.1724	0.0435
	DCs	70	56	356	482	0.2614	0.5556
	MAIT	5	102	439	546	0.196	0.0467
	Monocytes	642	1021	15344	17007	0.0978	0.386
	NK cells	125	574	3168	3867	0.1808	0.1788
	Plasmablasts	9	414	378	801	0.5281	0.0213
	gdT	9	273	1359	1641	0.1718	0.0319
	DCs, dendritic cells; NK, natural killer; MAIT, mucosal-associated invariant T cells; gdT, gamma delta T cells;
	MT, mutated: WT, wild-type; NA, not availabe.
