# Supplementary material for: In depth transcriptomic profiling defines a landscape of dysfunctional immune responses in patients with VEXAS syndrome
Source: Nat Commun. 2025 May 20;16:4690. doi: 10.1038/s41467-025-59890-0 (PMC12092610; doi:10.1038/s41467-025-59890-0)
Supplement: Supplementary file 5 — Supplementary Data 3 [file 41467_2025_59890_MOESM5_ESM.xlsx]

## Sheet: Supplementary Table 3 contents
Supplementary Table 3. Differentially expressed genes in monocytes from VEXAS
Contents
Sheet 1	Differentially expressed genes in monocytes from VEXAS
Sheet 2	Differentially expressed genes in UBA1-mutated monocytes

## Sheet: Sheet 1
	Sheet 1. Differentially expressed genes in monocytes from VEXAS
	Gene name	p_val	avg_log2FC	pct.1	pct.2	p_val_adj
	MTRNR2L8	8.92e-166	4.92863	0.323	0.201	3.01e-161
	IL1R2	0	2.03167	0.381	0.024	0
	THBS1	0	1.93308	0.508	0.067	0
	S100A9	0	1.75987	0.99	0.943	0
	S100A8	0	1.66669	0.988	0.888	0
	FKBP5	0	1.55966	0.657	0.204	0
	TMEM176A	0	1.4538	0.567	0.202	0
	SAP30	0	1.45113	0.599	0.205	0
	SOCS3	0	1.34636	0.374	0.06	0
	TMEM176B	0	1.26375	0.627	0.261	0
	ASGR2	0	1.24308	0.527	0.189	0
	CTSD	0	1.2147	0.928	0.823	0
	AREG	0	1.15559	0.183	0.007	0
	CD163	0	1.13457	0.498	0.2	0
	PHC2	0	1.02924	0.553	0.261	0
	JDP2	0	1.02641	0.536	0.254	0
	ZBTB16	0	1.01013	0.284	0.026	0
	CTSB	0	1.00224	0.847	0.75	0
	PER1	0	0.975215	0.485	0.192	0
	HMGB2	0	0.970749	0.628	0.388	0
	MGST1	0	0.95291	0.563	0.29	0
	SLC2A3	0	0.925058	0.476	0.212	0
	AGFG1	0	0.924506	0.512	0.279	0
	LYZ	0	0.919436	0.992	0.96	0
	FPR1	0	0.915829	0.77	0.555	0
	DDIT4	0	0.907084	0.334	0.109	0
	ARL4A	0	0.906096	0.366	0.128	0
	ACSL1	0	0.894801	0.422	0.16	0
	S100A12	0	0.88797	0.922	0.712	0
	GLUL	0	0.871188	0.652	0.455	0
	IFNGR1	0	0.857006	0.546	0.343	0
	SLC25A37	6.5e-276	0.851768	0.457	0.246	2.19e-271
	UPP1	0	0.840962	0.564	0.328	0
	S100P	1.91e-282	0.83684	0.185	0.023	6.45e-278
	DUSP1	0	0.828603	0.914	0.816	0
	NAMPT	5.79e-266	0.827641	0.472	0.272	1.95e-261
	FOS	0	0.814423	0.907	0.756	0
	MCL1	0	0.791896	0.789	0.637	0
	HBB	5.49e-280	0.788776	0.318	0.111	1.85e-275
	SLC11A1	6.65e-286	0.749122	0.739	0.579	2.24e-281
	TNFAIP3	1.91e-228	0.747321	0.329	0.146	6.42e-224
	SLA	1.1e-273	0.717996	0.351	0.147	3.7e-269
	ETS2	5.82e-235	0.714104	0.382	0.197	1.96e-230
	JUN	2.02e-167	0.710577	0.385	0.223	6.8e-163
	VCAN	0	0.710059	0.93	0.794	0
	GCA	1.67e-282	0.703258	0.658	0.509	5.62e-278
	PLBD1	1.37e-203	0.694779	0.61	0.466	4.63e-199
	NAIP	9.76e-295	0.694214	0.609	0.409	3.29e-290
	QPCT	6.43e-266	0.670519	0.351	0.146	2.17e-261
	PLAC8	1.17e-165	0.652712	0.507	0.368	3.94e-161
	FAM65B	1.29e-190	0.650988	0.638	0.519	4.36e-186
	CREG1	2.46e-236	0.648052	0.482	0.298	8.28e-232
	CES1	2.2e-155	0.6462	0.271	0.129	7.42e-151
	MT2A	0.000153658	0.642786	0.523	0.61	1
	IRS2	1.27e-238	0.640521	0.327	0.135	4.27e-234
	ASPH	7.93e-212	0.635658	0.252	0.091	2.67e-207
	LGALS1	0	0.6277	0.98	0.975	0
	CEBPD	0	0.62685	0.948	0.879	0
	SDCBP	3.64e-291	0.624719	0.729	0.628	1.23e-286
	ITGAM	4.22e-230	0.618107	0.537	0.337	1.42e-225
	SELL	1.77e-215	0.611407	0.563	0.388	5.97e-211
	SERPINB1	8.14e-291	0.61138	0.793	0.705	2.74e-286
	RNF144B	2.62e-180	0.608956	0.445	0.282	8.83e-176
	TSC22D3	1.11e-278	0.608737	0.824	0.722	3.73e-274
	TYMP	0	0.60355	0.963	0.947	0
	GAPDH	0	0.601856	0.989	0.989	0
	TPM4	2.42e-188	0.599642	0.582	0.441	8.15e-184
	MIR4435-2HG	2.51e-194	0.597818	0.344	0.174	8.45e-190
	CD9	1.24e-181	0.594521	0.208	0.069	4.19e-177
	CXCR4	1.42e-193	0.59207	0.275	0.115	4.77e-189
	RNASE2	1.54e-175	0.585151	0.319	0.16	5.17e-171
	FOLR3	1.79e-153	0.57886	0.224	0.091	6.03e-149
	TMEM167A	1.45e-168	0.577157	0.542	0.416	4.89e-164
	NFIL3	1.16e-192	0.574981	0.238	0.088	3.91e-188
	EREG	7.15e-201	0.574097	0.132	0.014	2.41e-196
	CLU	4.41e-226	0.5736	0.328	0.137	1.49e-221
	SAMSN1	4.58e-181	0.568778	0.263	0.112	1.54e-176
	ADAMTS2	2.24e-227	0.565424	0.123	0.003	7.56e-223
	SMAP2	2.48e-181	0.56311	0.738	0.664	8.37e-177
	IGF2R	1.24e-181	0.55925	0.416	0.241	4.17e-177
	USP15	3.34e-152	0.559067	0.707	0.616	1.12e-147
	CSGALNACT2	2.43e-140	0.558635	0.351	0.211	8.19e-136
	NUDT16	2.27e-132	0.557757	0.537	0.428	7.66e-128
	CR1	2.45e-187	0.55262	0.252	0.098	8.27e-183
	DYSF	2.32e-175	0.546486	0.277	0.119	7.82e-171
	PELI1	7.23e-124	0.542073	0.328	0.194	2.44e-119
	RP11-670E13.6	3.14e-126	0.537247	0.228	0.106	1.06e-121
	SLC1A3	3.46e-263	0.525913	0.151	0.009	1.17e-258
	PLSCR1	1.75e-131	0.518991	0.409	0.277	5.9e-127
	C1orf228	5.58e-137	0.515026	0.33	0.187	1.88e-132
	APLP2	6.82e-205	0.507992	0.752	0.698	2.3e-200
	MXD1	1.77e-105	0.507684	0.312	0.192	5.95e-101
	TALDO1	0	0.505137	0.904	0.886	0
	MFGE8	5.28e-192	0.503366	0.106	0.003	1.78e-187
	PKM	9.89e-262	0.496141	0.853	0.832	3.33e-257
	PLIN2	3.7e-109	0.495937	0.345	0.225	1.25e-104
	NDUFB9	1.93e-165	0.494164	0.688	0.62	6.5e-161
	HLX	2.23e-156	0.491785	0.222	0.087	7.5e-152
	CD63	7.12e-143	0.491263	0.639	0.555	2.4e-138
	RPS26	0	0.487506	0.986	0.975	0
	PGD	1.91e-163	0.486192	0.692	0.606	6.42e-159
	PSMB3	1.71e-172	0.480625	0.715	0.658	5.77e-168
	RBP7	2.31e-106	0.470572	0.571	0.453	7.79e-102
	TRIM25	1.34e-121	0.467462	0.325	0.19	4.5e-117
	BST1	2.11e-126	0.467101	0.398	0.262	7.1e-122
	ENO1	1.8e-222	0.458922	0.828	0.806	6.08e-218
	IRAK3	3.02e-94	0.45783	0.481	0.371	1.02e-89
	BLVRB	5.7e-175	0.457582	0.768	0.697	1.92e-170
	TXN	3.05e-179	0.457534	0.712	0.635	1.03e-174
	S100A11	0	0.45735	0.985	0.985	0
	NEAT1	1.88e-139	0.457196	0.928	0.888	6.32e-135
	TLR2	2.73e-105	0.456455	0.45	0.328	9.2e-101
	MS4A6A	1.02e-234	0.450779	0.85	0.723	3.44e-230
	CNBP	2.23e-196	0.450761	0.788	0.775	7.51e-192
	CPD	2.6e-98	0.448271	0.317	0.2	8.75e-94
	GM2A	7.21e-118	0.444926	0.275	0.151	2.43e-113
	KLF6	3.91e-130	0.444739	0.812	0.765	1.32e-125
	GRINA	6.18e-129	0.440712	0.699	0.628	2.08e-124
	TPST1	2.68e-212	0.438742	0.114	0.002	9.02e-208
	ROCK1	2.22e-74	0.436672	0.49	0.404	7.47e-70
	STK17B	4.77e-109	0.436212	0.654	0.581	1.61e-104
	STAT1	3.56e-84	0.4357	0.433	0.33	1.2e-79
	CYP27A1	5.28e-110	0.432148	0.375	0.237	1.78e-105
	FMN1	1.41e-165	0.428331	0.132	0.024	4.77e-161
	HP	3.5e-159	0.428253	0.122	0.019	1.18e-154
	METTL9	1.86e-97	0.422715	0.571	0.486	6.28e-93
	P4HB	4.34e-88	0.418779	0.557	0.485	1.46e-83
	ARPC5	1.57e-204	0.417184	0.858	0.835	5.29e-200
	MEGF9	1.19e-87	0.417136	0.524	0.419	4.01e-83
	SULT1A1	1.26e-91	0.411773	0.571	0.477	4.24e-87
	ANPEP	4.38e-65	0.411163	0.31	0.218	1.48e-60
	STAT3	1.6e-56	0.406886	0.449	0.375	5.4e-52
	UBR4	2.43e-86	0.406829	0.436	0.326	8.2e-82
	ITGB2	6.02e-200	0.404532	0.9	0.926	2.03e-195
	MAP1LC3B	5.8e-65	0.401223	0.532	0.47	1.95e-60
	KLF9	2.39e-105	0.398441	0.179	0.079	8.05e-101
	PTMS	4.33e-92	0.397662	0.247	0.141	1.46e-87
	ACTB	0	0.396644	0.997	1	0
	RABAC1	1.16e-83	0.395556	0.633	0.582	3.92e-79
	SULT1B1	1.85e-91	0.392419	0.149	0.063	6.24e-87
	UBALD2	2.32e-61	0.392271	0.459	0.384	7.81e-57
	IFITM2	4.59e-159	0.389307	0.901	0.856	1.55e-154
	CD93	2.72e-81	0.388537	0.435	0.325	9.16e-77
	LRRK2	5.16e-63	0.385972	0.464	0.376	1.74e-58
	CEBPB	5.4e-103	0.384939	0.735	0.673	1.82e-98
	CRISPLD2	3.05e-100	0.382992	0.223	0.112	1.03e-95
	MNDA	2.71e-143	0.378988	0.851	0.831	9.13e-139
	MYL6	1.35e-305	0.377434	0.985	0.985	4.56e-301
	MAP3K8	1.04e-36	0.377314	0.341	0.285	3.52e-32
	RUNX1	4.17e-83	0.377101	0.231	0.132	1.4e-78
	SLC15A4	5.05e-72	0.376122	0.244	0.151	1.7e-67
	CD81	7.65e-66	0.374672	0.331	0.24	2.58e-61
	KCTD12	1.92e-77	0.371601	0.55	0.471	6.47e-73
	PPDPF	3.64e-132	0.364474	0.85	0.822	1.23e-127
	SRGN	1.54e-141	0.364257	0.886	0.883	5.2e-137
	SAT1	2.4e-170	0.363686	0.967	0.959	8.1e-166
	IGSF6	3.96e-62	0.363001	0.605	0.57	1.34e-57
	RAB20	1.24e-102	0.360964	0.187	0.085	4.17e-98
	MCEMP1	4.47e-68	0.360059	0.246	0.153	1.51e-63
	LTBR	1.59e-58	0.358416	0.41	0.328	5.37e-54
	ADM	6.79e-103	0.357634	0.112	0.032	2.29e-98
	2024-03-01	8.59e-78	0.35743	0.21	0.116	2.89e-73
	DPYD	9.78e-55	0.355367	0.512	0.44	3.3e-50
	RNF149	3.81e-49	0.355319	0.566	0.505	1.28e-44
	EPSTI1	9.56e-77	0.354937	0.264	0.166	3.22e-72
	LINC00152	1.41e-51	0.352646	0.31	0.231	4.76e-47
	ZDHHC20	8.55e-64	0.34865	0.282	0.19	2.88e-59
	IL17RA	4.38e-71	0.347875	0.596	0.526	1.48e-66
	NPL	6.88e-87	0.347765	0.263	0.156	2.32e-82
	ANXA2	3.53e-162	0.346629	0.903	0.909	1.19e-157
	RP11-295G20.2	1.17e-69	0.346278	0.197	0.111	3.95e-65
	CYBB	3.03e-107	0.345277	0.8	0.803	1.02e-102
	PTEN	5.88e-41	0.344546	0.462	0.408	1.98e-36
	PLD3	1.5e-37	0.344442	0.444	0.397	5.04e-33
	SGMS2	1.24e-95	0.344128	0.173	0.077	4.17e-91
	TNFRSF1A	1.34e-59	0.342715	0.412	0.33	4.5e-55
	MMP25	3.64e-97	0.340826	0.114	0.035	1.23e-92
	SH3TC1	5.99e-53	0.337727	0.267	0.188	2.02e-48
	TSPO	3.4e-171	0.336	0.975	0.97	1.15e-166
	S100A6	0	0.334364	0.994	0.999	0
	APOBEC3A	2.43e-53	0.331854	0.379	0.289	8.19e-49
	PIM1	3.21e-65	0.329945	0.167	0.09	1.08e-60
	CYP1B1	3.97e-51	0.328392	0.27	0.187	1.34e-46
	ATP6V1B2	5.23e-52	0.327145	0.49	0.425	1.76e-47
	MTMR3	2.1e-48	0.326756	0.288	0.209	7.07e-44
	CD55	1.75e-38	0.326733	0.465	0.41	5.89e-34
	AQP9	1.46e-84	0.320095	0.164	0.075	4.9e-80
	GBP1	2.23e-43	0.319943	0.205	0.14	7.53e-39
	XBP1	2.87e-48	0.319335	0.343	0.267	9.66e-44
	SSH2	1.45e-33	0.31881	0.434	0.379	4.89e-29
	FAM198B	3.37e-53	0.316425	0.264	0.181	1.13e-48
	EMB	2.49e-45	0.313771	0.319	0.241	8.4e-41
	CLEC4E	7.2e-51	0.313277	0.257	0.176	2.43e-46
	STAB1	1.51e-48	0.312477	0.381	0.292	5.08e-44
	BACH1	3.36e-37	0.312415	0.451	0.392	1.13e-32
	LPGAT1	2.55e-44	0.308883	0.347	0.272	8.6e-40
	DNASE2	1.03e-67	0.306618	0.224	0.136	3.46e-63
	SPTLC2	3.49e-40	0.305431	0.384	0.318	1.18e-35
	UBE2D1	5.88e-47	0.303336	0.469	0.402	1.98e-42
	MBOAT7	5.09e-42	0.301202	0.373	0.303	1.71e-37
	ADAM19	2.26e-98	0.301062	0.119	0.038	7.62e-94
	ZFAND5	2.29e-28	0.301018	0.511	0.477	7.72e-24
	MDM2	3.11e-44	0.300989	0.189	0.123	1.05e-39
	RPS9	3.22e-255	0.300951	0.992	0.994	1.08e-250
	NFKBIA	6.33e-39	0.300723	0.74	0.724	2.13e-34
	CNIH4	1.04e-36	0.300687	0.311	0.246	3.5e-32
	FAM20A	5.52e-113	0.298572	0.1	0.021	1.86e-108
	SH3BP5	6.22e-55	0.296966	0.214	0.137	2.1e-50
	MCTP2	5.72e-101	0.296553	0.106	0.028	1.93e-96
	C10orf54	2.46e-118	0.296299	0.853	0.843	8.29e-114
	ODF3B	3.46e-46	0.296295	0.536	0.486	1.17e-41
	PSMA7	7.23e-82	0.296177	0.799	0.794	2.44e-77
	NOP10	9.92e-43	0.294654	0.643	0.633	3.34e-38
	ACAP1	2.64e-36	0.294184	0.269	0.204	8.9e-32
	LAPTM5	3.05e-154	0.294143	0.931	0.94	1.03e-149
	LMNB1	1.74e-57	0.293927	0.201	0.122	5.85e-53
	FLT3	8.52e-44	0.293617	0.107	0.056	2.87e-39
	SLC20A1	7.09e-45	0.291947	0.217	0.146	2.39e-40
	LILRB3	9.78e-42	0.291232	0.485	0.422	3.29e-37
	PFKFB3	1.77e-51	0.291211	0.137	0.074	5.96e-47
	LILRA5	3.29e-47	0.289722	0.603	0.548	1.11e-42
	TIMP2	6.8e-46	0.289524	0.562	0.518	2.29e-41
	CKAP4	1.98e-57	0.288542	0.285	0.193	6.68e-53
	VAPA	9.34e-35	0.287634	0.542	0.513	3.15e-30
	SMARCD3	9.82e-47	0.287113	0.384	0.298	3.31e-42
	NLRP3	2.02e-40	0.286447	0.25	0.179	6.82e-36
	PSTPIP2	2.44e-36	0.286193	0.253	0.188	8.23e-32
	HIPK2	5.04e-43	0.285826	0.231	0.161	1.7e-38
	VPS9D1	1.06e-44	0.284675	0.155	0.093	3.58e-40
	LCP1	1.55e-103	0.28358	0.867	0.877	5.23e-99
	FOSB	6.42e-29	0.282855	0.158	0.108	2.16e-24
	LY96	4.7e-36	0.282169	0.404	0.342	1.58e-31
	TRIM22	7.95e-25	0.28014	0.372	0.327	2.68e-20
	GLIPR2	3.87e-43	0.279653	0.554	0.504	1.3e-38
	LHFPL2	2.09e-103	0.279036	0.119	0.035	7.04e-99
	TRIB1	1.25e-41	0.278407	0.149	0.091	4.21e-37
	CDC42EP2	1.01e-69	0.278009	0.135	0.062	3.41e-65
	FOXO3	7.07e-34	0.277888	0.233	0.172	2.38e-29
	CALM3	5.23e-45	0.275382	0.629	0.604	1.76e-40
	NDUFS7	8.34e-35	0.275303	0.602	0.593	2.81e-30
	CD164	1.25e-29	0.275105	0.486	0.45	4.21e-25
	HIF1A	1.55e-21	0.274446	0.388	0.345	5.21e-17
	IL27RA	1.4e-44	0.274348	0.255	0.181	4.72e-40
	MSRB1	3.66e-29	0.273677	0.468	0.42	1.23e-24
	FERMT3	8.05e-44	0.271397	0.599	0.557	2.71e-39
	CTSS	3.55e-101	0.270114	0.955	0.97	1.2e-96
	CFL1	5.59e-220	0.270006	0.982	0.985	1.88e-215
	IL6ST	8.73e-46	0.269806	0.211	0.139	2.94e-41
	GK	8.86e-59	0.269394	0.168	0.094	2.99e-54
	IFI6	2.64e-30	0.268962	0.341	0.28	8.91e-26
	PLK3	1.08e-36	0.268273	0.169	0.111	3.65e-32
	NACC2	1.28e-27	0.267628	0.292	0.235	4.32e-23
	ACTG1	7.51e-172	0.267365	0.975	0.981	2.53e-167
	RAB13	5.51e-62	0.266206	0.167	0.091	1.86e-57
	SPHK1	9.49e-74	0.264375	0.142	0.064	3.2e-69
	BCL2A1	1.18e-42	0.263466	0.37	0.287	3.96e-38
	RIT1	1.42e-57	0.263354	0.192	0.114	4.77e-53
	FOXN2	9.01e-25	0.263323	0.264	0.214	3.04e-20
	C20orf24	1.08e-33	0.262948	0.581	0.567	3.63e-29
	LAP3	2.57e-18	0.262896	0.401	0.375	8.67e-14
	ADAM8	1.85e-33	0.262516	0.23	0.169	6.24e-29
	LITAF	2.53e-21	0.26146	0.299	0.256	8.52e-17
	IFITM3	1.46e-63	0.260425	0.74	0.651	4.92e-59
	ACTN1	2.05e-38	0.259044	0.32	0.245	6.92e-34
	POMP	3.98e-29	0.25888	0.57	0.554	1.34e-24
	F5	1.31e-73	0.257041	0.141	0.063	4.43e-69
	CFLAR	1.5e-19	0.256365	0.457	0.425	5.04e-15
	MAPK14	3.11e-22	0.255469	0.278	0.229	1.05e-17
	GNG10	1.82e-28	0.254326	0.261	0.207	6.12e-24
	KLHL2	2.96e-31	0.253914	0.154	0.104	9.97e-27
	XRN2	5.72e-22	0.252808	0.451	0.42	1.93e-17
	ECE1	6.29e-37	0.252009	0.19	0.129	2.12e-32
	PLEC	8.72e-23	0.248838	0.543	0.513	2.94e-18
	CCND3	1.54e-21	0.248584	0.503	0.475	5.17e-17
	PXK	8.63e-32	0.248072	0.209	0.153	2.91e-27
	USP3	1.06e-20	0.24753	0.466	0.433	3.57e-16
	NCF2	2.87e-50	0.247375	0.731	0.722	9.66e-46
	EMILIN2	8.96e-25	0.247073	0.506	0.475	3.02e-20
	ASAH1	2.1e-35	0.245177	0.647	0.625	7.07e-31
	RNF24	1.22e-28	0.243365	0.199	0.145	4.11e-24
	GNG5	3.31e-60	0.242096	0.853	0.861	1.12e-55
	FES	1.99e-28	0.242032	0.367	0.309	6.7e-24
	MSRB2	6.42e-32	0.241694	0.26	0.199	2.16e-27
	ISG15	2.46e-07	0.241246	0.389	0.376	0.00827864
	LACTB	9.52e-23	0.239288	0.396	0.349	3.21e-18
	FAM49B	2.79e-21	0.238759	0.5	0.476	9.41e-17
	FNDC3B	8.15e-40	0.238363	0.187	0.122	2.74e-35
	PLAUR	5.03e-14	0.237912	0.35	0.319	1.69e-09
	ARHGAP26	6.26e-22	0.237896	0.41	0.358	2.11e-17
	COMT	9.96e-26	0.237123	0.595	0.58	3.36e-21
	TCEB2	1.06e-75	0.237113	0.917	0.939	3.58e-71
	H1FX	7.73e-23	0.236999	0.653	0.643	2.6e-18
	LAMTOR1	1.14e-37	0.234297	0.699	0.712	3.84e-33
	PAG1	6.78e-09	0.233685	0.18	0.157	0.000228435
	PLA2G7	6.38e-61	0.233383	0.152	0.078	2.15e-56
	TRIM7	7.24e-66	0.232847	0.123	0.054	2.44e-61
	CREB5	4.43e-32	0.232185	0.248	0.184	1.49e-27
	MAT2A	3.55e-14	0.230094	0.282	0.249	1.2e-09
	UBE2L6	7.39e-17	0.230071	0.511	0.504	2.49e-12
	CCR2	8.88e-39	0.230046	0.236	0.167	2.99e-34
	FCGR2A	7.93e-18	0.229811	0.428	0.393	2.67e-13
	NRG1	4.68e-37	0.229239	0.177	0.116	1.58e-32
	RRBP1	9.91e-17	0.227898	0.323	0.285	3.34e-12
	FLVCR2	3.74e-67	0.227559	0.109	0.044	1.26e-62
	FBXL5	2.02e-23	0.225204	0.517	0.487	6.82e-19
	CELF2	1.19e-10	0.224973	0.406	0.388	4e-06
	FTL	4.25e-249	0.224144	0.996	1	1.43e-244
	PTAFR	1.31e-26	0.222863	0.357	0.298	4.41e-22
	BCAT1	6.62e-58	0.222669	0.105	0.046	2.23e-53
	CUTA	9.66e-17	0.222611	0.512	0.497	3.26e-12
	FPR2	2.21e-63	0.221303	0.119	0.053	7.43e-59
	AKAP13	4e-19	0.221097	0.544	0.525	1.35e-14
	PTK2B	5.85e-16	0.22054	0.307	0.268	1.97e-11
	MAP2K1	1.22e-15	0.220404	0.27	0.234	4.11e-11
	MPP1	9.44e-29	0.219783	0.412	0.357	3.18e-24
	TOM1	2.05e-18	0.219745	0.341	0.296	6.92e-14
	DLEU2	8.19e-21	0.219671	0.226	0.179	2.76e-16
	PREX1	7.88e-13	0.219648	0.49	0.475	2.66e-08
	CLEC12A	1.54e-17	0.219628	0.547	0.518	5.17e-13
	MAN2A2	1.84e-19	0.218867	0.174	0.133	6.21e-15
	MRPL52	4.77e-18	0.218784	0.515	0.501	1.61e-13
	CLIC1	2.32e-77	0.218212	0.9	0.914	7.8e-73
	CHCHD7	1.49e-22	0.217102	0.214	0.168	5.04e-18
	MGST3	9.12e-10	0.217069	0.422	0.416	3.07e-05
	HRH2	3.29e-10	0.217046	0.342	0.319	1.11e-05
	UBE2J1	1.95e-14	0.215418	0.338	0.304	6.59e-10
	2024-03-01	1.62e-15	0.215244	0.383	0.352	5.44e-11
	CAPG	4.88e-33	0.21521	0.695	0.665	1.64e-28
	CCNL1	0.000105825	0.215039	0.451	0.457	1
	RPL22L1	4.82e-12	0.214253	0.508	0.503	1.62e-07
	SMCHD1	2.54e-06	0.214125	0.479	0.48	0.0855507
	ALDOA	1.07e-107	0.21394	0.954	0.958	3.6e-103
	MX1	1.9e-25	0.21174	0.301	0.243	6.4e-21
	SBNO2	4.35e-21	0.209924	0.175	0.132	1.46e-16
	BCKDK	7.64e-18	0.209609	0.33	0.289	2.57e-13
	NAPRT	5.56e-13	0.209102	0.458	0.44	1.87e-08
	PPIB	4.64e-37	0.208182	0.744	0.753	1.56e-32
	C5AR1	1.81e-21	0.207577	0.385	0.331	6.11e-17
	LRPAP1	6.24e-14	0.207364	0.397	0.372	2.1e-09
	CCDC69	8.4e-15	0.207351	0.38	0.347	2.83e-10
	LAMP2	4.97e-20	0.206942	0.293	0.247	1.67e-15
	GLG1	6.77e-20	0.206508	0.324	0.278	2.28e-15
	NABP1	9.14e-28	0.206229	0.168	0.116	3.08e-23
	SRGAP2	7.36e-21	0.205848	0.192	0.147	2.48e-16
	MAP4K4	8.82e-14	0.205586	0.347	0.312	2.97e-09
	AP5B1	1.13e-22	0.204905	0.168	0.123	3.82e-18
	ZYX	2.22e-48	0.204894	0.838	0.852	7.49e-44
	LILRA6	1.42e-24	0.204493	0.318	0.265	4.79e-20
	GPX1	1.01e-58	0.203712	0.975	0.963	3.41e-54
	GLRX	2.94e-24	0.203104	0.667	0.67	9.92e-20
	FAM129A	1.96e-22	0.202611	0.163	0.119	6.62e-18
	SGK1	7.02e-25	0.20259	0.202	0.15	2.37e-20
	FADS1	1.37e-30	0.201928	0.136	0.088	4.61e-26
	SLC25A25	1.64e-27	0.200872	0.128	0.084	5.51e-23
	RAB27A	4.51e-21	0.200738	0.263	0.214	1.52e-16
	FLOT1	6.04e-13	0.199891	0.351	0.321	2.03e-08
	HSD17B4	4.41e-27	0.199866	0.208	0.154	1.48e-22
	S100A10	1.13e-104	0.199804	0.971	0.969	3.81e-100
	NKG7	2.9e-11	0.199518	0.182	0.153	9.76e-07
	ATP6V1F	4.56e-25	0.19938	0.71	0.735	1.54e-20
	JAK3	1.12e-19	0.198927	0.158	0.118	3.77e-15
	C1orf122	7.92e-11	0.198297	0.237	0.21	2.67e-06
	FAH	5.05e-49	0.197632	0.107	0.052	1.7e-44
	IGFBP7	6.79e-18	0.196581	0.214	0.172	2.29e-13
	MAFG	1.05e-23	0.196047	0.16	0.114	3.55e-19
	MCOLN1	6.51e-11	0.195102	0.218	0.189	2.19e-06
	NLRC5	1.34e-22	0.194875	0.189	0.141	4.51e-18
	KLHL8	7.98e-30	0.193816	0.13	0.083	2.69e-25
	ALOX5AP	1.62e-57	0.193581	0.283	0.19	5.47e-53
	EXOSC4	3.42e-25	0.192842	0.18	0.131	1.15e-20
	AKIRIN2	1.67e-09	0.192584	0.346	0.325	5.61e-05
	LAMTOR5	6.89e-11	0.192085	0.467	0.457	2.32e-06
	MAFB	1.08e-06	0.190607	0.421	0.406	0.0362377
	LRP1	2.07e-21	0.189832	0.627	0.611	6.97e-17
	ADAM9	5.03e-41	0.189683	0.121	0.067	1.69e-36
	DDX21	3.32e-09	0.189488	0.425	0.412	0.000111814
	PSAP	1.54e-57	0.189427	0.951	0.975	5.19e-53
	ST14	1.66e-26	0.188528	0.149	0.102	5.58e-22
	GLTP	6.71e-11	0.188475	0.292	0.263	2.26e-06
	TMED10	1.18e-13	0.18843	0.361	0.333	3.98e-09
	FAAP20	1.78e-08	0.188277	0.516	0.518	0.000599206
	SEC61B	1.43e-38	0.188019	0.721	0.733	4.82e-34
	FRAT1	4.21e-17	0.187716	0.178	0.139	1.42e-12
	PLP2	1.55e-33	0.187325	0.707	0.677	5.24e-29
	CLCN7	2.02e-08	0.186818	0.194	0.168	0.000681034
	SLC35E3	3.56e-28	0.186791	0.102	0.061	1.2e-23
	GSR	3.02e-14	0.185612	0.221	0.185	1.02e-09
	CD36	2.25e-25	0.184727	0.567	0.525	7.57e-21
	FCGR1A	5.63e-25	0.184639	0.271	0.212	1.9e-20
	RP11-1143G9.4	6.77e-12	0.18392	0.36	0.327	2.28e-07
	HNRNPA3	1.01e-10	0.183489	0.5	0.499	3.41e-06
	PRDX3	8.43e-09	0.183179	0.412	0.401	0.000283872
	ARL8B	6.61e-15	0.182461	0.289	0.25	2.23e-10
	ZCCHC6	1.1e-07	0.181378	0.245	0.222	0.00370049
	ATP6V1A	4.01e-15	0.181234	0.224	0.186	1.35e-10
	TAP1	1.87e-14	0.180607	0.255	0.218	6.3e-10
	CD53	5.93e-12	0.180363	0.486	0.473	2e-07
	TMEM70	2.2e-14	0.179081	0.146	0.114	7.41e-10
	RASSF2	2.33e-10	0.179026	0.406	0.386	7.87e-06
	DOK3	9.22e-16	0.177149	0.322	0.278	3.11e-11
	ADAMTSL4	1.87e-20	0.177132	0.202	0.156	6.31e-16
	IL18	9.58e-17	0.176823	0.199	0.159	3.23e-12
	SPAG9	5.04e-08	0.176643	0.258	0.234	0.00169766
	CD300E	2.68e-07	0.176392	0.406	0.391	0.00902151
	RNF181	1.77e-14	0.17621	0.599	0.608	5.97e-10
	FOSL2	1.04e-12	0.176186	0.194	0.161	3.52e-08
	GSTO1	9.08e-13	0.176128	0.603	0.613	3.06e-08
	S100A4	3.11e-123	0.175973	0.993	0.994	1.05e-118
	FCN1	2.44e-49	0.175892	0.949	0.923	8.23e-45
	TMEM165	4.11e-10	0.175479	0.329	0.302	1.38e-05
	SPCS3	1.36e-08	0.175424	0.378	0.362	0.000457843
	RBMS1	7.69e-05	0.175291	0.36	0.354	1
	RAB10	6.53e-13	0.175026	0.493	0.474	2.2e-08
	SLC38A10	2.25e-08	0.174894	0.288	0.264	0.000756738
	HPSE	1.2e-35	0.174356	0.17	0.11	4.03e-31
	LMNA	1.66e-33	0.174337	0.163	0.106	5.6e-29
	AGTRAP	7.09e-22	0.174209	0.676	0.675	2.39e-17
	GRN	9.26e-39	0.173733	0.854	0.897	3.12e-34
	GADD45B	0.0554699	0.173099	0.23	0.255	1
	P2RX4	1.66e-16	0.172994	0.162	0.125	5.59e-12
	PYGL	1.16e-11	0.172879	0.326	0.292	3.9e-07
	PPIF	6.74e-14	0.172288	0.203	0.167	2.27e-09
	LPXN	1.29e-17	0.172205	0.251	0.208	4.34e-13
	FURIN	5.17e-16	0.171967	0.171	0.134	1.74e-11
	PVT1	7.75e-29	0.171804	0.102	0.061	2.61e-24
	TSPAN14	4.41e-11	0.171804	0.306	0.274	1.49e-06
	PTPN12	5.43e-12	0.17157	0.348	0.316	1.83e-07
	IDH1	2.02e-23	0.17147	0.151	0.106	6.82e-19
	PCNX	1.08e-12	0.171067	0.166	0.134	3.63e-08
	RAB31	9.13e-10	0.171059	0.62	0.635	3.08e-05
	RHOA	4.41e-49	0.17082	0.908	0.919	1.48e-44
	MGAT1	2.63e-10	0.170764	0.51	0.51	8.88e-06
	SH3GLB1	4.35e-05	0.170706	0.356	0.349	1
	COX7B	4.83e-12	0.170226	0.629	0.654	1.63e-07
	IL1RN	1.27e-16	0.170201	0.184	0.145	4.27e-12
	UBE2H	9.12e-16	0.169743	0.169	0.133	3.07e-11
	PFN1	1.45e-114	0.169423	0.99	0.989	4.88e-110
	TES	2.86e-09	0.168798	0.254	0.228	9.62e-05
	DENND3	0.000103919	0.167817	0.213	0.198	1
	AGPAT2	8.88e-07	0.167191	0.3	0.281	0.0299202
	DUSP3	2.02e-19	0.166946	0.218	0.171	6.8e-15
	TFEC	4.17e-20	0.165367	0.197	0.15	1.4e-15
	ACAP2	5.91e-13	0.164915	0.643	0.654	1.99e-08
	EFHD2	1.71e-29	0.164855	0.85	0.869	5.76e-25
	SLC36A4	1.46e-19	0.16449	0.148	0.107	4.92e-15
	ARRDC4	1.83e-23	0.164175	0.129	0.087	6.17e-19
	TMEM59	5.93e-08	0.163861	0.458	0.452	0.00199859
	KIAA1551	0.000556857	0.163641	0.302	0.295	1
	HDAC4	3.85e-14	0.163361	0.121	0.09	1.3e-09
	SIGLEC9	1.51e-15	0.163105	0.211	0.172	5.09e-11
	RGS2	5.94e-11	0.162567	0.447	0.421	2e-06
	MAML2	2.13e-13	0.162174	0.172	0.137	7.19e-09
	RTN3	1.51e-10	0.161696	0.486	0.475	5.1e-06
	HK3	6.06e-10	0.161513	0.526	0.508	2.04e-05
	SIGLEC1	1.15e-37	0.161078	0.111	0.06	3.89e-33
	RRP12	1.03e-07	0.160947	0.168	0.145	0.00346842
	IFI44L	2.57e-22	0.160282	0.153	0.108	8.65e-18
	FAM200B	1.93e-12	0.160222	0.446	0.416	6.5e-08
	CD82	2.54e-21	0.159841	0.128	0.088	8.56e-17
	SORL1	1.56e-07	0.158912	0.382	0.36	0.00526414
	PARP9	1.02e-18	0.15863	0.204	0.161	3.44e-14
	TBC1D14	4.74e-09	0.15845	0.196	0.169	0.000159771
	ATP6V1C1	2.12e-13	0.157899	0.167	0.135	7.14e-09
	SEC61A1	6.78e-07	0.157778	0.276	0.255	0.022849
	ARF1	7.5e-13	0.157695	0.631	0.65	2.53e-08
	ADD3	9.73e-07	0.157436	0.274	0.254	0.032787
	STEAP4	4.83e-35	0.15726	0.101	0.054	1.63e-30
	SOD2	5.52e-10	0.157126	0.538	0.524	1.86e-05
	CDKN1A	1.05e-07	0.156648	0.203	0.179	0.00355424
	C16orf72	9.68e-08	0.15547	0.218	0.193	0.00326206
	CD99	4.09e-22	0.154642	0.685	0.658	1.38e-17
	SELT	2.72e-08	0.153998	0.318	0.297	0.000918081
	PXN	6.13e-14	0.153977	0.322	0.277	2.06e-09
	ATP2A2	4.87e-13	0.153671	0.182	0.147	1.64e-08
	DTX3L	7.06e-14	0.153386	0.196	0.16	2.38e-09
	CDS2	7.09e-13	0.153073	0.17	0.137	2.39e-08
	RAB1A	6e-11	0.152384	0.221	0.19	2.02e-06
	G6PD	1.37e-06	0.15232	0.346	0.328	0.0460218
	RBM47	4.17e-08	0.151721	0.249	0.222	0.00140379
	NDUFA1	1.13e-14	0.151577	0.745	0.789	3.8e-10
	CDA	4.03e-07	0.151285	0.487	0.472	0.013575
	PPP1CB	0.000190555	0.150702	0.307	0.297	1
	FCER1G	1.89e-78	0.150134	0.939	0.948	6.36e-74
	PLXNC1	0.00280842	0.149491	0.24	0.231	1
	QSOX1	4.48e-09	0.149447	0.269	0.24	0.000150943
	SKAP2	0.000904582	0.149415	0.337	0.332	1
	SNX10	4.03e-05	0.149215	0.501	0.509	1
	ETHE1	2.53e-05	0.148889	0.313	0.298	0.851779
	C19orf24	0.0042428	0.148817	0.385	0.391	1
	GPCPD1	6.41e-05	0.148757	0.331	0.318	1
	CCR1	7.11e-19	0.148183	0.201	0.155	2.39e-14
	AHR	0.000401419	0.147349	0.314	0.3	1
	CAPZA1	3.54e-05	0.146989	0.383	0.375	1
	TLR4	1.11e-08	0.146941	0.219	0.191	0.000374274
	IFI16	0.000450984	0.145391	0.364	0.36	1
	RAD23B	0.000759759	0.145294	0.312	0.304	1
	ACSL3	1.04e-16	0.145032	0.106	0.074	3.52e-12
	SERPINB9	1.41e-08	0.144872	0.168	0.143	0.000474873
	ACBD3	6.34e-11	0.144651	0.207	0.176	2.14e-06
	SFPQ	1.43e-05	0.144228	0.475	0.477	0.483489
	POLR2E	1.19e-06	0.144011	0.45	0.448	0.0400169
	PRNP	1.18e-06	0.143649	0.246	0.226	0.0398549
	NLRP12	5.72e-11	0.143547	0.218	0.183	1.93e-06
	F13A1	6.85e-18	0.143293	0.323	0.276	2.31e-13
	TLE3	1.05e-05	0.143167	0.199	0.181	0.352585
	EIF4G3	1.74e-13	0.14312	0.161	0.127	5.86e-09
	ABHD2	4.26e-12	0.142853	0.199	0.165	1.43e-07
	GNA13	8.21e-08	0.142536	0.202	0.177	0.00276591
	MLXIP	0.00235585	0.142535	0.23	0.219	1
	VMP1	1.54e-05	0.142425	0.517	0.516	0.519819
	GLT1D1	8.5e-13	0.141882	0.223	0.185	2.86e-08
	DEK	3.45e-06	0.141397	0.581	0.597	0.116364
	HTATIP2	5.54e-06	0.141173	0.237	0.218	0.186535
	ADAM17	1.6e-06	0.140886	0.177	0.156	0.0540423
	ITM2B	3.11e-25	0.140668	0.908	0.938	1.05e-20
	KDELR2	0.00153154	0.140411	0.306	0.302	1
	VENTX	8.32e-09	0.139959	0.11	0.088	0.000280232
	UBE2D3	8.24e-07	0.139418	0.599	0.622	0.0277784
	LGALS3	1.95e-12	0.139226	0.78	0.806	6.58e-08
	TRMT1	0.00101359	0.138879	0.449	0.451	1
	PRDX5	3.52e-07	0.138447	0.642	0.672	0.0118656
	MYL12A	4.8e-27	0.138068	0.844	0.855	1.62e-22
	RHBDF2	0.0014882	0.137785	0.194	0.181	1
	DNAJC25-GNG10	1.62e-11	0.137553	0.137	0.109	5.45e-07
	BSG	0.00281545	0.136807	0.44	0.45	1
	SP100	0.0886008	0.136587	0.35	0.357	1
	APAF1	6.93e-06	0.136545	0.275	0.255	0.233586
	ATP6V0D1	7.06e-08	0.136004	0.648	0.678	0.00238
	PADI4	6.87e-07	0.135952	0.214	0.189	0.0231564
	TPM3	8.72e-18	0.135483	0.888	0.905	2.94e-13
	HEBP2	8.32e-10	0.135367	0.614	0.614	2.8e-05
	GYG1	0.000979289	0.13503	0.239	0.228	1
	ELF1	0.000346916	0.134952	0.357	0.351	1
	TMSB4X	4.28e-91	0.134618	0.996	1	1.44e-86
	ARFGAP3	2.21e-07	0.134361	0.173	0.151	0.00745474
	METTL7A	0.000331103	0.134283	0.221	0.208	1
	NQO2	9.84e-05	0.134189	0.208	0.193	1
	NDUFB11	9.89e-08	0.133932	0.72	0.753	0.00333398
	PTGER2	1.15e-06	0.133771	0.152	0.132	0.0386783
	BCL6	0.0188651	0.133551	0.193	0.186	1
	IFI44	4.9e-15	0.132018	0.177	0.139	1.65e-10
	CSNK1A1	0.00123133	0.13196	0.395	0.395	1
	SNX6	0.00149338	0.131558	0.419	0.422	1
	HK1	0.00100565	0.131219	0.313	0.304	1
	SH3BGRL3	1.35e-51	0.130954	0.991	0.995	4.54e-47
	NCOR2	0.155178	0.130744	0.288	0.291	1
	RAC1	5.81e-23	0.130692	0.883	0.915	1.96e-18
	DNAJA1	8.27e-05	0.130367	0.396	0.391	1
	HSBP1	1.15e-07	0.130332	0.607	0.62	0.00388798
	RHOU	3.62e-05	0.130185	0.157	0.139	1
	SYK	0.000165799	0.130049	0.51	0.52	1
	PLEKHB2	9.33e-06	0.129915	0.303	0.285	0.314324
	CTU1	1.64e-10	0.129915	0.147	0.12	5.51e-06
	CDC42	2.78e-12	0.129512	0.75	0.776	9.37e-08
	ATP5D	1.97e-10	0.129459	0.825	0.854	6.64e-06
	TMEM30A	2.29e-05	0.129105	0.241	0.222	0.771696
	COX5B	1.25e-18	0.12893	0.846	0.879	4.22e-14
	FCGR1B	6.58e-21	0.128547	0.11	0.073	2.22e-16
	DNAJC15	0.00555327	0.128258	0.435	0.444	1
	LDHA	0.00342665	0.127806	0.53	0.553	1
	SQRDL	5.16e-05	0.127338	0.216	0.198	1
	HEXB	6.73e-06	0.126026	0.363	0.348	0.226643
	SURF4	5.93e-08	0.125216	0.222	0.195	0.00199823
	CHMP5	0.000193158	0.124736	0.245	0.231	1
	IKBKE	3.53e-15	0.124734	0.121	0.088	1.19e-10
	PARP14	0.000302514	0.12397	0.307	0.293	1
	SYNE3	9.37e-11	0.123942	0.158	0.128	3.16e-06
	MFF	0.0241071	0.123553	0.264	0.259	1
	SLC25A24	0.0039406	0.123462	0.256	0.247	1
	CD300C	7.31e-05	0.122761	0.273	0.257	1
	ID2	0.0567002	0.121946	0.312	0.314	1
	CHIC2	0.00591546	0.121938	0.175	0.165	1
	SEC22B	1.03e-09	0.121925	0.146	0.119	3.49e-05
	NCF4	0.00214079	0.121465	0.415	0.412	1
	LILRA2	0.000571145	0.12127	0.459	0.464	1
	ZNF106	0.00131319	0.121255	0.498	0.507	1
	FBXW2	8.11e-08	0.120834	0.11	0.09	0.00273337
	RPN1	0.0383644	0.120545	0.381	0.388	1
	RAB5A	1.8e-06	0.120112	0.157	0.136	0.0606417
	KAT8	0.0637982	0.119917	0.251	0.248	1
	LMAN2	0.121364	0.119871	0.377	0.389	1
	SLC36A1	4.51e-15	0.119709	0.1	0.07	1.52e-10
	CHCHD5	0.0304176	0.119698	0.374	0.376	1
	RALGAPA2	9.78e-05	0.119663	0.143	0.126	1
	DBI	1.67e-06	0.119596	0.661	0.687	0.0562848
	CTSZ	1.41e-09	0.119477	0.734	0.77	4.76e-05
	CYB5R4	0.082684	0.119227	0.279	0.277	1
	MEFV	0.0177417	0.118687	0.242	0.235	1
	MAP3K2	0.00203671	0.118622	0.31	0.3	1
	PTTG1IP	0.00857562	0.118517	0.378	0.38	1
	COA6	0.000185315	0.118231	0.218	0.202	1
	H2AFJ	0.0154997	0.118205	0.407	0.409	1
	LTB4R	2.05e-06	0.118071	0.187	0.164	0.0690279
	TRMT6	7.45e-10	0.117866	0.101	0.078	2.51e-05
	NDUFA3	0.00554416	0.117734	0.545	0.575	1
	ROMO1	0.0138651	0.117574	0.604	0.641	1
	CPM	2.1e-12	0.117489	0.102	0.075	7.08e-08
	MILR1	5.03e-12	0.117147	0.127	0.098	1.7e-07
	LBR	0.000345143	0.117115	0.258	0.243	1
	IRF1	0.0308112	0.116779	0.48	0.493	1
	SLC3A2	0.000729843	0.11671	0.274	0.262	1
	MSL3	0.0420269	0.116423	0.288	0.286	1
	ABHD5	1.27e-05	0.116295	0.157	0.138	0.428472
	SPTSSA	2.01e-05	0.116191	0.187	0.169	0.678284
	MTDH	9.26e-06	0.116173	0.702	0.733	0.311915
	NAPA	0.0749208	0.116103	0.429	0.444	1
	ARF4	0.00213887	0.115971	0.256	0.247	1
	CHST11	2.29e-06	0.115703	0.167	0.146	0.0771112
	CALU	2.33e-12	0.115481	0.116	0.088	7.86e-08
	PTPRE	4.57e-05	0.11527	0.521	0.516	1
	PRRC2B	0.00277082	0.114886	0.226	0.215	1
	LONP2	0.0361545	0.114751	0.216	0.211	1
	FAM129B	2.38e-10	0.114724	0.141	0.113	8.02e-06
	TMED9	0.00594978	0.114419	0.309	0.306	1
	FBXO6	0.000202102	0.114077	0.165	0.151	1
	ATXN1	4.38e-09	0.114053	0.12	0.096	0.000147413
	MKNK1	5.45e-06	0.113811	0.164	0.144	0.183684
	RAP1A	0.0208382	0.113672	0.423	0.432	1
	E2F3	9.37e-09	0.11321	0.123	0.099	0.000315808
	NFE2	6.15e-05	0.113071	0.333	0.314	1
	CD14	7.77e-22	0.113047	0.751	0.692	2.62e-17
	TRPM2	5.75e-10	0.113013	0.106	0.082	1.94e-05
	DDX60L	2.29e-06	0.11278	0.192	0.169	0.07728
	SELO	0.0011151	0.112375	0.177	0.164	1
	RAB8B	1.47e-06	0.11172	0.224	0.201	0.049614
	SHKBP1	0.0096721	0.111601	0.483	0.502	1
	TRAPPC2L	0.0255586	0.111444	0.298	0.297	1
	SLC31A2	6.19e-05	0.111345	0.259	0.241	1
	PPP1R15A	0.913164	0.111307	0.361	0.375	1
	TXNDC17	0.111419	0.111302	0.454	0.473	1
	CANX	0.00161563	0.111273	0.492	0.506	1
	NAAA	0.775422	0.110931	0.44	0.46	1
	2024-09-02	0.0904448	0.110906	0.322	0.325	1
	HCST	3.12e-08	0.110676	0.795	0.829	0.00105108
	NFAM1	7.83e-05	0.110463	0.295	0.277	1
	EVA1B	0.00308831	0.110453	0.189	0.176	1
	TMEM33	9.02e-07	0.110332	0.209	0.185	0.0304023
	PNKP	0.00924681	0.11014	0.212	0.202	1
	ANAPC15	0.280034	0.109848	0.273	0.278	1
	PHF11	0.00509887	0.109364	0.243	0.233	1
	TMEM2	5.92e-09	0.109314	0.131	0.106	0.000199374
	FHL3	1.83e-06	0.109088	0.215	0.192	0.0615638
	MZT2A	0.0329863	0.108901	0.2	0.194	1
	TPD52L2	0.0255357	0.108811	0.272	0.267	1
	TOP1	0.0324868	0.108742	0.299	0.297	1
	DAZAP2	4.31e-09	0.108626	0.732	0.769	0.000145214
	DAD1	0.0414398	0.108024	0.448	0.463	1
	TP53I3	4.68e-08	0.107422	0.119	0.098	0.00157614
	STOM	3.35e-05	0.106828	0.108	0.092	1
	GNPDA1	1.45e-09	0.10671	0.14	0.114	4.88e-05
	IFI35	0.0012806	0.106081	0.277	0.266	1
	SIGLEC14	1.68e-09	0.105958	0.111	0.087	5.66e-05
	SNRPD3	0.187327	0.105772	0.428	0.445	1
	PRKAG2	0.110453	0.105032	0.195	0.191	1
	ATP6V0A1	0.000240197	0.104781	0.182	0.165	1
	XAF1	0.0147977	0.104634	0.28	0.273	1
	TMEM170B	1.85e-06	0.104597	0.148	0.127	0.062378
	RSU1	0.0107425	0.104447	0.25	0.242	1
	RIN3	0.169467	0.104445	0.465	0.481	1
	PGS1	7.06e-07	0.103823	0.119	0.099	0.0237855
	NUMB	0.386493	0.103676	0.421	0.436	1
	MIR22HG	3.58e-05	0.103574	0.116	0.1	1
	HNRNPA2B1	5.21e-06	0.103285	0.788	0.815	0.175631
	DGKA	0.000109758	0.103199	0.101	0.087	1
	CCPG1	0.0563737	0.102522	0.214	0.208	1
	TPGS1	0.0983357	0.102247	0.294	0.292	1
	CYTIP	0.00722005	0.101959	0.287	0.275	1
	MTHFR	9.98e-07	0.101847	0.125	0.105	0.0336395
	PAFAH1B1	0.171645	0.101844	0.332	0.337	1
	GOLGA7	0.019401	0.101685	0.211	0.203	1
	GAA	0.00124027	0.10132	0.321	0.309	1
	COPZ1	0.036074	0.101315	0.274	0.27	1
	PPM1B	0.00723505	0.100911	0.154	0.143	1
	TMEM131	0.301169	0.100594	0.193	0.192	1
	REEP3	0.0126132	0.100536	0.182	0.173	1
	TBC1D2	5.26e-09	0.100443	0.152	0.125	0.00017729
	WAS	0.000312356	0.100307	0.664	0.698	1
	CAB39	0.0539251	0.100052	0.237	0.232	1
	IFITM1	0.395361	0.100031	0.179	0.186	1
	SGTB	3.77e-10	0.0996786	0.121	0.095	1.27e-05
	WDR43	1.12e-06	0.0989989	0.104	0.086	0.0378566
	SEC24D	4.02e-10	0.0988267	0.106	0.082	1.35e-05
	TYROBP	3.55e-28	0.0987427	0.991	0.997	1.2e-23
	TLN1	0.000125934	0.0987021	0.756	0.799	1
	GBA	2.53e-08	0.0985612	0.115	0.092	0.00085328
	GLMP	1.71e-06	0.0985047	0.189	0.165	0.0576907
	SSR4	1.75e-07	0.0984337	0.706	0.735	0.00591134
	ZNF316	0.00645618	0.0980926	0.138	0.127	1
	AOAH	0.31627	0.0978681	0.425	0.436	1
	PDLIM7	3.07e-05	0.0977747	0.198	0.178	1
	PLBD2	6.08e-10	0.0966337	0.112	0.088	2.05e-05
	PSMD7	0.387004	0.0963628	0.327	0.336	1
	RENBP	0.000314535	0.0963013	0.222	0.205	1
	RILPL2	0.37982	0.0962332	0.465	0.488	1
	PPT1	0.00523582	0.0960628	0.538	0.56	1
	APBB1IP	0.178319	0.0960432	0.489	0.509	1
	POLR2L	0.000669264	0.0957126	0.724	0.772	1
	RIOK3	0.216985	0.0956934	0.35	0.354	1
	IFNGR2	0.00270223	0.0954913	0.566	0.583	1
	OSBPL8	0.795698	0.0954344	0.397	0.417	1
	NEU1	0.000179622	0.0950956	0.171	0.155	1
	NOSIP	0.996492	0.095078	0.309	0.323	1
	PADI2	3.63e-10	0.0947094	0.107	0.082	1.22e-05
	UBE2A	0.342734	0.0946407	0.26	0.263	1
	ORMDL2	0.00732967	0.0944673	0.19	0.181	1
	ECHDC1	0.0819043	0.0942772	0.236	0.233	1
	B4GALT1	0.0163614	0.0941075	0.201	0.191	1
	RNF146	2.65e-05	0.0940976	0.115	0.098	0.894126
	SSSCA1	0.0856193	0.094094	0.18	0.175	1
	USP48	0.14782	0.094042	0.217	0.213	1
	TIMP1	3.83e-09	0.0940112	0.733	0.728	0.000128995
	ARL8A	0.384141	0.0936088	0.282	0.287	1
	UBXN4	0.752485	0.093411	0.367	0.385	1
	SNX29	0.0310231	0.0933199	0.213	0.204	1
	FYB	7.74e-05	0.0929574	0.704	0.746	1
	ZNF281	4.28e-07	0.0929222	0.104	0.085	0.0144291
	C3AR1	0.0910347	0.0925005	0.14	0.135	1
	COPB2	0.00512998	0.0922099	0.2	0.189	1
	SAR1A	7.66e-05	0.0921842	0.156	0.139	1
	HMGXB3	0.000469653	0.0917451	0.132	0.117	1
	REEP4	0.000558528	0.0916766	0.204	0.189	1
	OAZ1	9.04e-22	0.0915495	0.988	0.993	3.04e-17
	AIMP1	0.363194	0.0914307	0.259	0.262	1
	ATP6V0E1	0.0815021	0.091151	0.665	0.71	1
	FAM105A	0.0438147	0.0910118	0.198	0.192	1
	DIP2B	5.92e-06	0.0909905	0.131	0.112	0.199361
	COPA	0.0394337	0.0909597	0.305	0.302	1
	IQGAP1	0.00365047	0.0903456	0.628	0.665	1
	SND1	0.272425	0.0902296	0.308	0.311	1
	TRABD	0.686367	0.090016	0.398	0.421	1
	POR	0.00213475	0.0898013	0.166	0.153	1
	CYB5R1	6.22e-06	0.0897512	0.141	0.122	0.209704
	LAT2	0.0162597	0.0896941	0.36	0.356	1
	ATP2A3	0.0142117	0.0896831	0.116	0.107	1
	SLC16A3	0.271401	0.0896003	0.322	0.327	1
	TSSC4	0.605285	0.0895799	0.21	0.213	1
	SELK	0.847404	0.0895014	0.234	0.241	1
	UBA52	9.88e-16	0.0894038	0.963	0.974	3.33e-11
	GAB2	0.00878053	0.0894025	0.167	0.157	1
	PYCARD	5.14e-11	0.0893684	0.881	0.907	1.73e-06
	PFKFB4	0.0433163	0.0884694	0.136	0.129	1
	PLXND1	3.98e-05	0.0881068	0.204	0.184	1
	HSPA5	0.135806	0.0880892	0.281	0.283	1
	ATG12	0.0150031	0.0879764	0.193	0.184	1
	AP1G1	0.00173168	0.0879763	0.108	0.096	1
	UNC13D	0.259941	0.0873191	0.156	0.153	1
	VAMP5	0.802006	0.0871743	0.431	0.451	1
	ARMCX3	0.00323502	0.0870234	0.109	0.098	1
	DNAJC3	0.450863	0.0869914	0.214	0.215	1
	CD68	3.32e-09	0.0866786	0.791	0.816	0.000111889
	SLC12A6	0.297107	0.0865165	0.161	0.159	1
	TNFSF13B	0.111612	0.0864496	0.589	0.627	1
	NISCH	0.00222648	0.0864041	0.149	0.136	1
	ZFP36L2	0.0598597	0.0863988	0.683	0.751	1
	GSAP	1.27e-05	0.0863935	0.169	0.148	0.426837
	CYBA	2.51e-20	0.0863776	0.985	0.99	8.45e-16
	CAP1	0.00131212	0.0861549	0.668	0.697	1
	COMTD1	0.00949974	0.0861003	0.129	0.119	1
	CD302	0.130996	0.0857966	0.374	0.379	1
	CPNE2	2.01e-06	0.0855921	0.13	0.109	0.0677057
	CEACAM4	0.0680785	0.0851938	0.122	0.116	1
	XPO6	0.0961619	0.0851508	0.188	0.183	1
	NBEAL2	0.272784	0.0851166	0.384	0.406	1
	TET3	2.17e-07	0.0839997	0.12	0.098	0.00730144
	YWHAG	0.0364597	0.0838744	0.218	0.211	1
	VNN2	7.54e-06	0.0835184	0.149	0.128	0.254097
	PLOD1	9.62e-06	0.0834054	0.134	0.115	0.324003
	MARVELD1	0.00154525	0.0833461	0.122	0.109	1
	EIF1B	0.929002	0.0833152	0.322	0.336	1
	PLIN3	0.276485	0.0832407	0.268	0.27	1
	USE1	0.0081047	0.0831231	0.142	0.132	1
	TXNRD2	0.00630692	0.0830523	0.148	0.137	1
	NEK9	0.0114031	0.0828956	0.154	0.145	1
	GMFG	8.89e-05	0.0828653	0.825	0.866	1
	NDEL1	0.00149844	0.0828532	0.1	0.088	1
	PTPRJ	0.105993	0.0823995	0.27	0.266	1
	FBXO9	0.117426	0.0822601	0.274	0.296	1
	JOSD2	0.454346	0.0822587	0.354	0.375	1
	CD52	0.16861	0.082097	0.755	0.804	1
	PACSIN2	0.113046	0.0820924	0.172	0.168	1
	FGD2	0.567166	0.0819309	0.254	0.267	1
	SLFN11	0.000604908	0.0818176	0.141	0.126	1
	AZI2	0.015384	0.0817828	0.242	0.232	1
	DIAPH2	0.896984	0.0817623	0.223	0.229	1
	SCAND1	0.23716	0.081679	0.645	0.688	1
	FHOD1	0.0271299	0.0815225	0.146	0.137	1
	BRI3	1.24e-11	0.0814989	0.917	0.946	4.16e-07
	GBGT1	5.78e-06	0.0813598	0.104	0.086	0.194723
	CNN2	0.851408	0.0813583	0.439	0.468	1
	QKI	0.669867	0.0811528	0.504	0.528	1
	KCTD20	0.0142811	0.081058	0.19	0.18	1
	PPP1R12C	0.78198	0.0804584	0.172	0.177	1
	GNAQ	0.175436	0.0802678	0.214	0.211	1
	ATP6V0B	0.00506237	0.0801293	0.734	0.782	1
	EIF4E3	0.00218697	0.0799307	0.193	0.178	1
	RNF130	4.41e-06	0.0798179	0.784	0.833	0.148439
	BATF	0.000982558	0.0797481	0.102	0.09	1
	CHORDC1	0.00450138	0.0796915	0.109	0.098	1
	PTPN11	0.0584438	0.0795442	0.143	0.136	1
	TANK	0.0184991	0.0794992	0.217	0.207	1
	JMJD6	0.017585	0.0792236	0.105	0.097	1
	SNHG7	0.00541384	0.0791987	0.322	0.356	1
	SGSH	0.000274394	0.0788641	0.119	0.105	1
	ELK3	0.000772543	0.0788353	0.154	0.139	1
	NIFK	0.262293	0.0787455	0.17	0.168	1
	BLOC1S6	0.0226168	0.0782449	0.21	0.202	1
	PSTPIP1	0.127377	0.0781861	0.4	0.398	1
	AGTPBP1	0.931694	0.0781465	0.293	0.3	1
	KIF13A	0.0177274	0.0779396	0.204	0.193	1
	HCFC1R1	0.54885	0.0778149	0.295	0.31	1
	PPP1R35	0.125487	0.0776591	0.17	0.166	1
	ZDHHC2	0.000261143	0.0774462	0.104	0.09	1
	CSF3R	1.03e-20	0.0774265	0.736	0.679	3.46e-16
	VCPIP1	0.00111802	0.0774205	0.111	0.099	1
	VPS4B	0.930516	0.0772844	0.276	0.285	1
	MED13	0.00449574	0.0772693	0.117	0.106	1
	UBE2L3	0.769524	0.0769876	0.377	0.397	1
	C12orf57	0.281165	0.0768093	0.275	0.276	1
	CHPF2	0.0005499	0.0767029	0.112	0.099	1
	NRDC	0.798396	0.0766712	0.304	0.313	1
	MED16	0.123578	0.0764709	0.105	0.1	1
	DMXL2	0.333608	0.0761366	0.434	0.442	1
	NDRG1	0.236448	0.0759811	0.115	0.112	1
	MAML3	0.148995	0.075673	0.109	0.104	1
	MAVS	0.0119528	0.0755908	0.123	0.113	1
	BHLHE40	0.0217892	0.0755734	0.136	0.127	1
	LINC01001	0.227526	0.0754937	0.215	0.211	1
	HTT	0.263131	0.0754661	0.173	0.171	1
	RHOT1	0.0065526	0.0754444	0.166	0.154	1
	DDX39A	0.363333	0.0753551	0.26	0.261	1
	GNS	0.297001	0.0751609	0.342	0.347	1
	RPN2	0.280129	0.0750338	0.343	0.367	1
	CALR	0.257925	0.0747152	0.41	0.442	1
	TMED4	0.617065	0.0746317	0.196	0.199	1
	NDUFB10	0.596217	0.0745192	0.557	0.601	1
	RP2	0.0508269	0.074465	0.158	0.151	1
	ENTPD1	0.107207	0.0743407	0.204	0.198	1
	FRAT2	0.461757	0.0740976	0.282	0.284	1
	CDC42SE1	0.375246	0.0739639	0.403	0.415	1
	PSMD1	0.683102	0.0738791	0.175	0.176	1
	HSP90AB1	0.878142	0.0738392	0.577	0.619	1
	IAH1	0.556194	0.0737296	0.247	0.25	1
	CLTC	0.592652	0.0736777	0.349	0.367	1
	FAM96B	0.356603	0.0733682	0.471	0.51	1
	CPNE8	0.000154613	0.0733655	0.122	0.106	1
	CSF2RA	0.474169	0.0733647	0.178	0.178	1
	OS9	0.882953	0.0732714	0.407	0.426	1
	ERO1A	0.300098	0.0730714	0.149	0.146	1
	TTC7A	0.855411	0.0730384	0.292	0.3	1
	PPM1M	0.612511	0.0728634	0.265	0.269	1
	CHMP2A	0.973271	0.0728162	0.436	0.461	1
	MGAT4A	0.00212652	0.0727971	0.115	0.102	1
	ZC3H18	0.137498	0.0725729	0.138	0.134	1
	LGALS8	0.00205661	0.0724144	0.164	0.15	1
	ACSL4	0.43374	0.0719446	0.184	0.184	1
	NUCB1	0.570413	0.0719267	0.394	0.42	1
	MRPS14	0.0152569	0.0718422	0.115	0.107	1
	MTX1	0.501017	0.0716853	0.214	0.214	1
	MESDC2	0.231399	0.071633	0.167	0.164	1
	ACTR3	0.554248	0.0714761	0.549	0.575	1
	C10orf11	0.458273	0.0714554	0.211	0.21	1
	HIPK3	0.862676	0.0711976	0.272	0.278	1
	TMEM205	0.142774	0.0711035	0.388	0.388	1
	OAT	0.0474196	0.0710871	0.106	0.099	1
	SPPL2A	0.0530806	0.0709018	0.198	0.19	1
	ZNF746	0.295136	0.0708403	0.101	0.098	1
	SPINT1	0.0017892	0.0703955	0.12	0.108	1
	GIMAP8	0.101664	0.0702658	0.214	0.207	1
	AIM1	0.625439	0.0699135	0.207	0.209	1
	DYNC1LI2	0.738656	0.0697263	0.152	0.157	1
	NDUFB3	0.306638	0.0697006	0.415	0.449	1
	UGGT1	0.00476993	0.0695918	0.103	0.092	1
	TMEM91	0.0952197	0.0694635	0.212	0.205	1
	SLC22A18	0.000118945	0.0694282	0.158	0.141	1
	GALK1	0.820914	0.0689203	0.26	0.265	1
	ASGR1	7.08e-05	0.0684835	0.503	0.485	1
	LENG8	0.0525107	0.0683002	0.355	0.385	1
	LAMTOR3	0.015776	0.0682414	0.17	0.16	1
	MLKL	0.000226176	0.0681971	0.181	0.161	1
	RHOB	4.94e-05	0.0681178	0.306	0.342	1
	HCFC1	0.146569	0.068108	0.188	0.182	1
	GADD45GIP1	0.0538174	0.0680898	0.33	0.36	1
	RAB7A	0.464772	0.0680038	0.474	0.513	1
	IL4R	0.0235822	0.0679744	0.135	0.126	1
	DSE	0.00230018	0.0677874	0.141	0.128	1
	MED8	0.12027	0.067671	0.153	0.147	1
	FLOT2	0.00753213	0.0675207	0.291	0.32	1
	HSP90AA1	0.292174	0.0673938	0.68	0.721	1
	SERINC5	5.45e-07	0.0673766	0.119	0.097	0.0183567
	PPP4R1	0.0159687	0.067293	0.115	0.106	1
	IFNAR1	0.935515	0.0670729	0.248	0.255	1
	MTHFS	0.454705	0.0668942	0.183	0.182	1
	SCO2	0.00798434	0.0668769	0.368	0.359	1
	ATG7	0.00957578	0.0662148	0.153	0.141	1
	RAB3D	0.141959	0.0660802	0.219	0.214	1
	SNHG15	0.0143259	0.0660681	0.154	0.17	1
	BLOC1S2	0.681561	0.0659201	0.24	0.249	1
	MOB1A	0.869611	0.0659197	0.497	0.533	1
	LEPROT	0.932598	0.0658097	0.245	0.252	1
	HAVCR2	0.110191	0.0656732	0.111	0.106	1
	SMCO4	0.77878	0.0656637	0.354	0.372	1
	DDX17	0.901377	0.0654739	0.604	0.644	1
	SCPEP1	0.13192	0.0654457	0.351	0.38	1
	SUB1	0.474807	0.0654421	0.645	0.685	1
	KAT6A	0.971524	0.0651424	0.137	0.141	1
	MAN2A1	0.23289	0.0650897	0.155	0.151	1
	SEC13	0.321913	0.065036	0.312	0.331	1
	CKLF	0.429395	0.0650052	0.47	0.501	1
	APIP	0.377195	0.0642208	0.16	0.159	1
	DPH3	0.777418	0.0640807	0.149	0.151	1
	FAM50A	0.0474201	0.063406	0.338	0.366	1
	LYAR	0.0463371	0.063392	0.128	0.12	1
	APP	2.58e-12	0.0633256	0.28	0.24	8.68e-08
	PGM2	0.00902668	0.0632665	0.11	0.1	1
	DICER1	0.262606	0.063222	0.276	0.291	1
	TNS3	0.0376008	0.0631612	0.119	0.111	1
	PHF21A	0.55478	0.0631264	0.186	0.185	1
	RBM39	0.559126	0.0630514	0.573	0.616	1
	SNX19	0.0268329	0.0629153	0.103	0.095	1
	BNIP2	0.240047	0.0628647	0.382	0.407	1
	ACER3	0.542816	0.0628549	0.138	0.137	1
	LAPTM4A	0.948396	0.0628496	0.358	0.37	1
	COX6A1	0.00861415	0.0628101	0.776	0.819	1
	PRDX2	0.687353	0.0627567	0.215	0.218	1
	XAB2	0.889125	0.0626924	0.14	0.142	1
	MFSD1	0.50857	0.0625831	0.357	0.373	1
	CNTLN	0.19971	0.0625325	0.105	0.101	1
	APOBR	0.447493	0.0621485	0.287	0.287	1
	GLB1	0.22271	0.0620634	0.175	0.171	1
	TMED3	0.875954	0.0617652	0.182	0.185	1
	ARGLU1	0.00154911	0.0616205	0.478	0.527	1
	CPEB4	0.000158683	0.0612426	0.101	0.086	1
	THEMIS2	0.527697	0.0609469	0.561	0.595	1
	ZSWIM8	0.793606	0.0609156	0.118	0.118	1
	LRRC59	0.498526	0.0607665	0.181	0.18	1
	TMED5	0.333286	0.0607192	0.221	0.234	1
	ATP1A1	0.343369	0.0606946	0.262	0.275	1
	SDHC	0.30352	0.0604434	0.267	0.283	1
	SLIRP	0.377181	0.0602009	0.384	0.41	1
	NSMAF	0.173244	0.0600389	0.119	0.114	1
	NUP214	0.877199	0.0598706	0.585	0.616	1
	DDX3X	0.235234	0.0597871	0.3	0.316	1
	YTHDF3	0.235471	0.059593	0.122	0.118	1
	SEC61G	0.724333	0.0593978	0.591	0.649	1
	BTBD2	0.871389	0.0592655	0.152	0.154	1
	CSF2RB	0.328915	0.0590899	0.135	0.131	1
	MRPL21	0.679283	0.0589469	0.234	0.237	1
	SF3B6	0.106241	0.0588174	0.399	0.434	1
	VAV3	0.963618	0.058727	0.172	0.175	1
	FAM49A	0.905909	0.058643	0.23	0.234	1
	CYFIP1	0.143325	0.0586081	0.211	0.206	1
	TUG1	0.080474	0.0586079	0.127	0.12	1
	NEK7	0.914576	0.0582987	0.136	0.139	1
	RNF169	0.854623	0.0579843	0.152	0.153	1
	TACC3	0.589955	0.0579425	0.214	0.213	1
	RAB6A	0.289215	0.0577853	0.207	0.217	1
	COLGALT1	0.949616	0.0577617	0.236	0.241	1
	TNNT1	0.000873683	0.0577106	0.147	0.131	1
	ZC3HAV1	0.351679	0.0576197	0.185	0.195	1
	FGR	0.147966	0.0573726	0.745	0.781	1
	AP3D1	0.577318	0.0573657	0.219	0.227	1
	MICU1	0.0455065	0.0572496	0.191	0.182	1
	CSNK1D	0.129913	0.0572392	0.222	0.236	1
	FGD4	0.880038	0.0570303	0.134	0.135	1
	XPO1	0.55982	0.0567165	0.206	0.214	1
	NCLN	0.177146	0.0565933	0.134	0.129	1
	COPG1	0.279505	0.0564237	0.143	0.139	1
	KDM6B	0.909586	0.0563616	0.168	0.171	1
	EHD4	0.00588819	0.0563462	0.135	0.123	1
	CPQ	0.831021	0.0563392	0.125	0.128	1
	ZNF516	0.0484695	0.0563039	0.109	0.101	1
	FUCA1	0.00017925	0.0561896	0.103	0.088	1
	CTBS	0.469105	0.0561185	0.193	0.2	1
	CLN3	0.56591	0.0560823	0.17	0.169	1
	MYH9	0.366671	0.0559181	0.607	0.657	1
	KMT2D	0.476895	0.0558058	0.126	0.124	1
	PTOV1	0.357164	0.0557524	0.218	0.228	1
	PTPRC	0.143756	0.0557238	0.744	0.785	1
	SAR1B	0.0864437	0.0555137	0.13	0.123	1
	YBX3	0.0755703	0.0554187	0.433	0.467	1
	FAR1	0.374609	0.0554109	0.203	0.201	1
	RBM25	0.0720573	0.0549423	0.362	0.388	1
	BCL3	0.175066	0.0549226	0.201	0.211	1
	ATP6AP1	0.0776589	0.0549072	0.319	0.345	1
	TMBIM1	0.314338	0.0544881	0.204	0.202	1
	TST	0.503489	0.0542988	0.178	0.177	1
	CTNNB1	0.993092	0.0541787	0.186	0.189	1
	ZNHIT1	0.0401003	0.054078	0.431	0.468	1
	ATPIF1	0.0992689	0.0540094	0.546	0.6	1
	TPP1	0.599347	0.0539895	0.415	0.438	1
	PSMD8	0.0661309	0.053931	0.422	0.458	1
	CHPT1	0.304752	0.0538491	0.222	0.233	1
	VMA21	0.547841	0.053846	0.339	0.352	1
	U2AF1	0.892968	0.0538433	0.12	0.123	1
	USP10	0.958367	0.0536199	0.172	0.175	1
	MRPL14	0.0639732	0.0535736	0.295	0.318	1
	FAM177A1	0.0336215	0.0534215	0.181	0.196	1
	ME2	0.10756	0.0533443	0.211	0.225	1
	NPEPL1	0.696018	0.0533407	0.188	0.192	1
	MFSD10	0.025683	0.0533064	0.254	0.276	1
	PCIF1	0.303561	0.0531717	0.207	0.218	1
	TNFAIP8L2	0.400834	0.0529941	0.3	0.314	1
	EHD1	0.180807	0.0528949	0.138	0.133	1
	MBD6	0.721182	0.0526443	0.147	0.147	1
	PNPLA2	0.290855	0.0526031	0.425	0.452	1
	APOL6	0.0155079	0.0524677	0.167	0.155	1
	UIMC1	0.220973	0.0522597	0.132	0.127	1
	JARID2	0.864433	0.0522158	0.155	0.158	1
	MLX	0.116084	0.0518986	0.323	0.344	1
	ITFG1	0.33379	0.0518405	0.138	0.135	1
	GAS7	0.806677	0.0517108	0.317	0.324	1
	CANT1	0.239093	0.0516665	0.109	0.104	1
	TMEM120A	0.212883	0.0515054	0.19	0.2	1
	PPM1A	0.177163	0.0513771	0.109	0.104	1
	TRIP12	0.296045	0.0509678	0.258	0.271	1
	SYAP1	0.0779332	0.0509531	0.142	0.154	1
	SLAIN2	0.0657605	0.0509517	0.151	0.164	1
	MED13L	0.302757	0.0508882	0.19	0.199	1
	CCDC159	0.871241	0.05078	0.16	0.161	1
	GTF2A2	0.0194645	0.0507396	0.33	0.357	1
	ATF7IP	0.132831	0.0505514	0.186	0.198	1
	NSFL1C	0.125548	0.0502355	0.217	0.231	1
	FCHSD2	0.383291	0.0500916	0.155	0.161	1
	C1orf162	0.0766045	0.0499954	0.664	0.713	1
	CCDC47	0.947009	0.049762	0.143	0.145	1
	CCNH	0.899322	0.04957	0.168	0.17	1
	RHBDD2	0.974223	0.0493324	0.12	0.122	1
	IDI1	0.855257	0.0493253	0.129	0.13	1
	TM2D1	0.660062	0.0492471	0.137	0.136	1
	ADAM15	0.515007	0.0491336	0.248	0.257	1
	CBL	0.0495903	0.0489897	0.226	0.243	1
	YIF1B	0.751692	0.0486649	0.296	0.303	1
	NDUFB7	0.215693	0.048656	0.613	0.671	1
	YME1L1	0.011675	0.0486116	0.24	0.262	1
	SMG5	0.454866	0.048603	0.11	0.107	1
	VBP1	0.40232	0.0485571	0.121	0.127	1
	CNTRL	0.000123431	0.0485465	0.176	0.202	1
	PDCD10	0.0230151	0.048418	0.245	0.266	1
	WDR26	0.614106	0.0484163	0.143	0.147	1
	HNRNPH2	0.596883	0.0482344	0.152	0.151	1
	MGST2	0.746419	0.0481609	0.209	0.215	1
	EIF3B	0.187864	0.0480684	0.26	0.274	1
	PLPPR2	0.451671	0.0480034	0.181	0.178	1
	H1F0	0.0137988	0.0478186	0.148	0.164	1
	ANP32E	0.259782	0.0476394	0.142	0.138	1
	SDF4	0.0789626	0.0475676	0.285	0.306	1
	CRLS1	0.669241	0.0475618	0.129	0.133	1
	NUP58	0.850369	0.047501	0.119	0.119	1
	GMCL1	0.976756	0.0474657	0.11	0.111	1
	ANKLE2	0.780069	0.0474436	0.157	0.161	1
	PPFIA1	0.771855	0.0471417	0.156	0.156	1
	OGFR	0.0296024	0.0470886	0.402	0.435	1
	SMG7	0.529359	0.0470299	0.147	0.152	1
	TCIRG1	0.0677004	0.0470201	0.677	0.719	1
	MANBA	0.197738	0.0470074	0.278	0.293	1
	EDEM3	0.193589	0.0469093	0.151	0.146	1
	ZSCAN16-AS1	0.953206	0.046806	0.172	0.174	1
	UFM1	0.0508761	0.0467515	0.231	0.248	1
	MRPS5	0.191226	0.0467421	0.281	0.297	1
	MED15	0.132098	0.0467055	0.183	0.195	1
	RAB14	0.155176	0.0465544	0.308	0.328	1
	AGO2	0.579726	0.046451	0.121	0.119	1
	SNHG9	0.0439822	0.0464416	0.126	0.138	1
	CERS2	0.900469	0.0464325	0.205	0.207	1
	AURKAIP1	0.176423	0.0464261	0.565	0.613	1
	SH3BP2	0.00389286	0.0464064	0.381	0.414	1
	PSMA6	0.311292	0.0462732	0.377	0.401	1
	SNX27	0.893987	0.0461433	0.275	0.281	1
	SYNGR1	0.0225304	0.0460446	0.151	0.14	1
	PPP2R2A	0.831793	0.0460396	0.113	0.114	1
	MTHFD2	0.682254	0.0458447	0.179	0.184	1
	ANAPC11	0.190906	0.045668	0.603	0.654	1
	LRRC58	0.545164	0.0456638	0.127	0.126	1
	PARP8	0.956904	0.0456171	0.145	0.145	1
	HELZ	0.786526	0.0456058	0.195	0.199	1
	PLA2G16	6.09e-06	0.0454846	0.182	0.157	0.205215
	GABPB1	0.00115326	0.0453477	0.157	0.177	1
	H3F3A	0.000294167	0.0452843	0.98	0.989	1
	METTL22	0.145239	0.0447675	0.171	0.181	1
	ADNP	0.633414	0.0447374	0.114	0.118	1
	NAA50	0.427607	0.0446707	0.144	0.141	1
	IDH3G	0.0304455	0.0446672	0.361	0.391	1
	PBRM1	0.947949	0.0445685	0.192	0.195	1
	PAFAH1B3	0.555414	0.0445443	0.11	0.108	1
	SASH3	0.105589	0.044539	0.339	0.362	1
	MPG	0.0856176	0.0445149	0.318	0.341	1
	RSBN1L	9.59e-05	0.0442829	0.237	0.268	1
	INPPL1	0.328354	0.0441559	0.226	0.235	1
	KLC1	0.134776	0.0441471	0.137	0.147	1
	ARHGAP24	0.0444184	0.0440642	0.101	0.11	1
	CINP	0.373087	0.0440185	0.13	0.127	1
	GPANK1	0.775871	0.044001	0.101	0.101	1
	SLC44A1	0.00142095	0.0437433	0.114	0.1	1
	CGGBP1	0.355746	0.043594	0.253	0.264	1
	FAM193B	0.202202	0.0433647	0.107	0.114	1
	MROH1	0.50574	0.0433605	0.101	0.105	1
	SOAT1	0.308773	0.0433287	0.145	0.141	1
	GALNT2	0.886949	0.0432896	0.122	0.124	1
	GOLGA3	0.284777	0.0430369	0.119	0.126	1
	NOTCH2	0.209397	0.0429715	0.36	0.382	1
	SNAPIN	0.117936	0.0429237	0.186	0.198	1
	AAK1	0.356644	0.0428387	0.189	0.197	1
	TM9SF3	0.255162	0.0427828	0.197	0.208	1
	PCMT1	0.116063	0.0425671	0.244	0.259	1
	DYRK1A	0.62029	0.0425375	0.114	0.117	1
	SEMA4D	0.536058	0.042496	0.195	0.201	1
	BAZ1A	0.000807339	0.0424888	0.291	0.323	1
	RBPJ	0.00970539	0.0424648	0.292	0.317	1
	TMEM126A	0.663502	0.0424551	0.138	0.142	1
	CHTOP	0.584251	0.0423031	0.138	0.142	1
	YWHAZ	0.779819	0.0420592	0.68	0.719	1
	AP2M1	0.0258939	0.0420523	0.493	0.54	1
	PSMA3	0.0898618	0.0420484	0.231	0.247	1
	PTRHD1	0.071083	0.0418455	0.425	0.453	1
	SIGLEC7	0.251066	0.0413109	0.118	0.114	1
	MRPL3	0.0215154	0.041307	0.164	0.18	1
	GNA15	0.171681	0.0412778	0.163	0.172	1
	DHX38	0.152698	0.0412446	0.116	0.123	1
	MANF	0.994556	0.0411336	0.103	0.105	1
	SEC31A	0.0363717	0.0411107	0.241	0.26	1
	ANXA7	0.379462	0.0411032	0.237	0.246	1
	TMF1	0.266214	0.0410981	0.174	0.183	1
	CTSA	0.623281	0.0410864	0.41	0.429	1
	STX3	0.0927848	0.0410725	0.101	0.094	1
	GNPTG	0.0071629	0.0408502	0.323	0.355	1
	PAK2	0.05031	0.0407082	0.57	0.626	1
	RNMT	0.422806	0.0405763	0.156	0.162	1
	PNPLA6	0.00396401	0.0405234	0.225	0.249	1
	LPP	0.132644	0.0403398	0.163	0.175	1
	MTMR6	0.614428	0.040211	0.101	0.099	1
	ST8SIA4	0.812037	0.0401212	0.14	0.143	1
	SEC23B	0.671271	0.0401203	0.116	0.116	1
	ZC3H7A	0.124507	0.0399928	0.141	0.149	1
	GMFB	0.664739	0.0396526	0.106	0.105	1
	WDFY3	0.820457	0.0395927	0.123	0.123	1
	ATXN7	0.463631	0.0395498	0.107	0.111	1
	KIAA0319L	0.0968386	0.0395058	0.164	0.175	1
	MCFD2	0.745576	0.0394833	0.107	0.107	1
	ANP32A	0.0111413	0.0394298	0.473	0.518	1
	KDM2A	0.000161092	0.0393624	0.283	0.317	1
	CTDP1	0.229788	0.0393249	0.111	0.117	1
	B2M	4.12e-16	0.0392199	0.995	0.998	1.39e-11
	RBM8A	0.0172553	0.0391929	0.364	0.397	1
	C6orf1	0.214789	0.0390125	0.217	0.229	1
	RHOT2	0.00168834	0.0390005	0.163	0.183	1
	PPP4R3B	0.958275	0.038999	0.18	0.183	1
	SHC1	0.849986	0.0389193	0.114	0.114	1
	MBTPS1	0.901957	0.0385783	0.116	0.118	1
	INTS1	0.089124	0.0385617	0.122	0.131	1
	GIMAP7	0.236376	0.0384312	0.392	0.413	1
	SMIM3	0.308657	0.0383205	0.121	0.117	1
	MYDGF	0.00116087	0.0382788	0.356	0.394	1
	RPL13A	0.889558	0.0381605	0.807	0.857	1
	TXNRD1	0.893586	0.0380415	0.127	0.128	1
	KLF13	0.00755673	0.0379591	0.455	0.495	1
	CCDC6	0.788798	0.0377825	0.12	0.123	1
	MIIP	0.000274215	0.0376236	0.263	0.293	1
	CHD1	4.55e-05	0.0375576	0.275	0.308	1
	PHC3	0.611354	0.0372184	0.101	0.104	1
	ARHGDIA	0.0060431	0.0368876	0.55	0.602	1
	ARPC3	0.00101203	0.0368573	0.934	0.948	1
	OSCAR	0.101389	0.0367026	0.318	0.338	1
	ANXA5	0.231238	0.0365195	0.793	0.827	1
	SREBF2	0.504915	0.0364015	0.105	0.109	1
	CXorf38	0.494607	0.0362436	0.16	0.158	1
	GGNBP2	0.00788452	0.0362118	0.247	0.271	1
	UNC45A	0.822287	0.0361042	0.107	0.107	1
	TMCO3	0.249776	0.0359846	0.123	0.129	1
	MAEA	0.229624	0.0359468	0.118	0.125	1
	FAM207A	0.890556	0.0357901	0.128	0.131	1
	MKLN1	0.648453	0.0357533	0.109	0.112	1
	SUSD1	0.772451	0.0357326	0.11	0.112	1
	ESD	0.153222	0.0355463	0.267	0.283	1
	PLAA	0.733837	0.0355207	0.125	0.128	1
	TOLLIP	0.0176281	0.0354522	0.273	0.294	1
	ATP6V1D	0.219327	0.0352591	0.137	0.145	1
	USB1	0.0338656	0.0351584	0.131	0.143	1
	UBE2F	0.25588	0.0351153	0.157	0.165	1
	EIF2AK2	0.199227	0.0350961	0.164	0.158	1
	MRPL28	0.0146079	0.0348811	0.245	0.267	1
	DPM3	0.0103607	0.0348549	0.328	0.359	1
	MRPS18C	0.0379263	0.0348182	0.24	0.259	1
	UBE2E1	0.608114	0.0347963	0.141	0.139	1
	SBF2	0.0295544	0.0347764	0.162	0.176	1
	PRDX1	0.133311	0.0346837	0.519	0.566	1
	BNIP3L	0.405357	0.0343844	0.477	0.504	1
	UBAP1	0.332333	0.0343187	0.112	0.117	1
	CLPP	0.0228858	0.0342869	0.177	0.193	1
	FKBP15	0.572338	0.0342457	0.286	0.293	1
	TCEB1	0.0110986	0.0342354	0.36	0.392	1
	CLASRP	0.0331178	0.0341616	0.146	0.158	1
	ATP6AP2	0.00713995	0.034076	0.355	0.389	1
	SPCS2	0.0830714	0.0339847	0.265	0.282	1
	CPSF2	0.645179	0.0338061	0.128	0.131	1
	C14orf119	0.114552	0.0337558	0.197	0.21	1
	ZFAND6	0.0307522	0.0337039	0.19	0.206	1
	CHD2	0.00432085	0.0336525	0.156	0.173	1
	BRI3BP	0.310417	0.0335019	0.139	0.145	1
	CHFR	0.0361585	0.0334983	0.124	0.135	1
	TMX1	0.919755	0.0331155	0.187	0.19	1
	SERF2	0.03781	0.0330165	0.986	0.995	1
	INTS3	0.315328	0.0328945	0.129	0.135	1
	SLC35F6	0.746589	0.032846	0.102	0.105	1
	CUL1	0.326124	0.0327588	0.108	0.113	1
	PARP12	0.899751	0.0327407	0.138	0.14	1
	LAMTOR2	0.0228747	0.032712	0.531	0.583	1
	ZNF593	0.0959425	0.0326371	0.2	0.213	1
	UBQLN1	0.00263876	0.0324154	0.197	0.218	1
	SLTM	0.00111492	0.0323234	0.327	0.361	1
	AAED1	0.73352	0.0322494	0.101	0.103	1
	MYL12B	0.656942	0.0320456	0.732	0.764	1
	MRPS16	0.0224776	0.0318731	0.197	0.213	1
	FARSA	0.255047	0.0317807	0.152	0.16	1
	CD46	0.083503	0.0317001	0.305	0.325	1
	EFR3A	0.597393	0.0315796	0.166	0.17	1
	ULK1	0.0198926	0.031498	0.137	0.15	1
	PDXK	0.0104125	0.0313553	0.345	0.372	1
	SCYL1	0.0434114	0.0312774	0.143	0.154	1
	HIPK1	0.280085	0.0312695	0.169	0.177	1
	KRCC1	0.0645817	0.0312622	0.152	0.164	1
	DNLZ	6.66e-05	0.0312562	0.122	0.143	1
	PPP4R2	0.00254697	0.0310623	0.205	0.226	1
	GANAB	0.933549	0.0307846	0.132	0.133	1
	SEC14L1	3.5e-05	0.0307553	0.295	0.332	1
	GIGYF2	0.822237	0.0307034	0.107	0.108	1
	FCGR2B	0.663307	0.030635	0.121	0.12	1
	SPG7	0.00192638	0.030508	0.154	0.173	1
	PDIA6	0.00149637	0.0304987	0.271	0.3	1
	RNF13	0.00206604	0.030378	0.284	0.311	1
	NDUFS8	0.00196185	0.0303563	0.426	0.467	1
	MED28	0.00610696	0.0303062	0.219	0.24	1
	KLHL36	0.988732	0.0302886	0.1	0.101	1
	STX12	0.130887	0.0302213	0.205	0.217	1
	SF3B2	0.00392704	0.0299783	0.503	0.551	1
	DNAJC5	0.85862	0.0299466	0.19	0.193	1
	DCTN4	0.784638	0.0295335	0.128	0.13	1
	UBE2G1	0.114357	0.0294886	0.128	0.137	1
	WDR1	0.0574087	0.0294388	0.457	0.49	1
	EIF2S1	0.852164	0.0293273	0.143	0.145	1
	KIAA0040	0.613084	0.0292475	0.125	0.123	1
	COX4I1	0.249688	0.0292291	0.959	0.972	1
	SAMD1	0.829843	0.0291598	0.107	0.109	1
	PRR13	0.44953	0.0288589	0.724	0.778	1
	ZFAND3	0.0243742	0.0288426	0.217	0.233	1
	HNRNPF	0.00121181	0.0288237	0.425	0.471	1
	KDM5A	0.0124149	0.0286502	0.239	0.259	1
	TRAPPC10	0.000401735	0.0286406	0.144	0.164	1
	SLC43A2	0.00611088	0.0283546	0.269	0.292	1
	NDUFAB1	7.27e-05	0.0281333	0.442	0.498	1
	TBXAS1	0.00110957	0.0281003	0.517	0.561	1
	IER3	0.441251	0.0280824	0.209	0.205	1
	DNTTIP1	0.0805001	0.0280674	0.214	0.228	1
	CLEC4A	0.0318715	0.0278965	0.377	0.404	1
	HNRNPU	0.0246523	0.0278957	0.545	0.594	1
	UBE2K	0.0256436	0.0275803	0.184	0.199	1
	UQCR10	0.0322031	0.0275177	0.71	0.784	1
	PSPC1	0.937446	0.0272296	0.117	0.118	1
	C11orf73	0.00576074	0.0271408	0.208	0.23	1
	DDA1	0.024175	0.0271396	0.156	0.17	1
	CAPN2	0.315762	0.027038	0.398	0.418	1
	GRPEL1	0.0479623	0.0269441	0.148	0.16	1
	ARSA	0.00219056	0.0268224	0.157	0.175	1
	ZNF207	0.001127	0.0268114	0.346	0.382	1
	RAB9A	0.260227	0.026774	0.14	0.147	1
	ASXL2	0.4393	0.0266772	0.098	0.102	1
	NCBP3	0.0033896	0.0265926	0.123	0.138	1
	KDM4B	0.00378297	0.0265572	0.116	0.13	1
	PNPLA8	0.00980459	0.0263483	0.157	0.173	1
	TRAPPC8	0.201906	0.0262947	0.104	0.111	1
	CHCHD1	0.00413894	0.0261114	0.229	0.251	1
	MT1F	0.271944	0.0259513	0.11	0.105	1
	MT-ND4	0.31492	0.0258891	0.973	0.992	1
	HS1BP3	0.301576	0.0258338	0.11	0.115	1
	TMED2	0.0199741	0.0255315	0.247	0.267	1
	HADHB	0.00211443	0.0255168	0.257	0.284	1
	VPS26A	0.189589	0.0254219	0.134	0.142	1
	MAST3	2.09e-05	0.0253452	0.158	0.183	0.705371
	RAB2A	5.25e-05	0.0253051	0.379	0.422	1
	ZC3H11A	0.0629756	0.0252352	0.172	0.184	1
	LZIC	0.0103955	0.0252139	0.119	0.132	1
	VAMP3	0.00507505	0.0252072	0.257	0.28	1
	AKIRIN1	0.0337304	0.0251082	0.137	0.149	1
	TRMT10C	0.144655	0.0250168	0.096	0.103	1
	2024-09-07	1.67e-05	0.0249926	0.36	0.406	0.563548
	DNAJA2	0.00115366	0.0249917	0.215	0.239	1
	PTP4A1	0.745883	0.0249422	0.13	0.129	1
	PSMB7	0.0107352	0.0248611	0.281	0.305	1
	USP16	0.00273944	0.0248006	0.197	0.218	1
	P2RX7	0.102635	0.0247632	0.13	0.138	1
	ATL3	0.101065	0.0246571	0.108	0.116	1
	SRP54	0.215216	0.0246503	0.132	0.139	1
	CERS6	0.164706	0.0245361	0.124	0.131	1
	CDK11A	0.00833297	0.0244664	0.139	0.153	1
	TFG	0.0499166	0.0244662	0.112	0.122	1
	WDR13	0.00427191	0.0243678	0.158	0.175	1
	2024-09-15	0.0132749	0.0242428	0.284	0.307	1
	PHF20L1	0.00170518	0.0242314	0.223	0.246	1
	ATP6V1E1	0.101799	0.0241878	0.18	0.191	1
	ARCN1	0.168737	0.0241715	0.155	0.163	1
	RNF114	0.00312528	0.0241673	0.274	0.3	1
	MRPL36	0.025424	0.0241131	0.235	0.253	1
	MOGS	0.016151	0.0237936	0.13	0.143	1
	PNP	0.073719	0.023764	0.148	0.159	1
	R3HDM4	2.91e-06	0.0236976	0.282	0.32	0.0981577
	AKR1A1	0.00148309	0.0235639	0.409	0.448	1
	MNT	0.134699	0.0235293	0.1	0.107	1
	ADIPOR1	0.000689128	0.0235249	0.289	0.32	1
	CDC34	8.18e-05	0.0234868	0.215	0.243	1
	ARHGEF40	0.0205746	0.0233836	0.147	0.159	1
	HPS3	0.00133147	0.0233156	0.11	0.126	1
	UXT	0.000277888	0.0233148	0.546	0.605	1
	ASH1L	0.000176299	0.0232872	0.163	0.186	1
	CRTC3	0.756579	0.023164	0.104	0.105	1
	BTBD1	0.0977711	0.0231622	0.115	0.124	1
	TUBGCP2	0.00176103	0.0231476	0.282	0.31	1
	TMX4	7.81e-06	0.023109	0.166	0.193	0.263233
	PPP3CA	6.45e-05	0.0230761	0.206	0.233	1
	SPTAN1	0.0305758	0.0230572	0.154	0.167	1
	FAM120A	0.00946289	0.023009	0.317	0.343	1
	BST2	0.0690597	0.0228756	0.597	0.652	1
	FUBP1	0.231778	0.0228504	0.128	0.134	1
	TRPM7	0.498212	0.0227756	0.102	0.105	1
	PPP2R3C	0.00497738	0.0227147	0.16	0.176	1
	HSD17B11	0.00187432	0.0226718	0.376	0.412	1
	RREB1	0.337267	0.0224887	0.11	0.115	1
	UFD1L	0.000143878	0.0224455	0.242	0.272	1
	SPNS1	0.213035	0.0223406	0.209	0.219	1
	FAM53B	0.137483	0.0222026	0.105	0.112	1
	CREBRF	0.000443597	0.0221533	0.142	0.162	1
	AP5Z1	0.0119721	0.022116	0.117	0.13	1
	USP14	0.0701737	0.0220865	0.099	0.108	1
	MSL1	0.00278017	0.0220227	0.15	0.167	1
	DAP	0.0720085	0.0219982	0.202	0.214	1
	CSTB	0.443987	0.0219752	0.775	0.803	1
	RRP7A	0.218961	0.0218463	0.234	0.244	1
	CBX3	2.13e-05	0.0218082	0.357	0.401	0.717617
	CDK5	0.0722204	0.0217561	0.119	0.128	1
	HDAC7	0.078644	0.0217505	0.138	0.148	1
	CORO1C	0.0729008	0.0217085	0.221	0.234	1
	PSMB6	0.00100052	0.0215789	0.508	0.564	1
	RSRC2	6.56e-05	0.0215531	0.195	0.222	1
	TAF9	0.018897	0.0214848	0.187	0.203	1
	ACSS2	0.916596	0.0214753	0.114	0.115	1
	GSDMD	9.92e-05	0.0214176	0.25	0.283	1
	CD84	0.916114	0.0214174	0.101	0.102	1
	OSTM1	0.0150386	0.0213969	0.124	0.136	1
	EXOC4	0.0159857	0.0213113	0.134	0.147	1
	MED25	0.612094	0.0211989	0.109	0.112	1
	PDS5A	0.00450947	0.0209529	0.224	0.244	1
	UTP18	0.00162164	0.0209274	0.119	0.135	1
	ANKRD11	1.98e-06	0.0207554	0.306	0.347	0.0666595
	STIM1	0.0860962	0.0206013	0.118	0.126	1
	ZNF22	0.123471	0.0205865	0.114	0.121	1
	RRAGA	0.0103348	0.0203295	0.146	0.161	1
	SIL1	0.441344	0.0202441	0.11	0.114	1
	RBM22	0.0443057	0.020214	0.141	0.153	1
	IL2RG	0.0290146	0.020194	0.153	0.166	1
	ACAP3	0.00614488	0.0200992	0.119	0.133	1
	SCARB2	0.0092059	0.0200934	0.186	0.203	1
	IFRD1	0.0155728	0.0198964	0.09	0.101	1
	RAPGEF1	0.000475394	0.0198478	0.188	0.211	1
	UNC50	0.0677222	0.0196109	0.116	0.126	1
	USP9X	0.0121188	0.0195947	0.133	0.147	1
	KANSL1	0.0196315	0.0195472	0.138	0.151	1
	RFXANK	8.36e-05	0.0194992	0.182	0.208	1
	MED30	0.00393843	0.0194429	0.123	0.138	1
	PWWP2A	0.331724	0.019415	0.113	0.118	1
	SMAD4	0.0136209	0.0193693	0.131	0.144	1
	NDUFV3	0.077347	0.0191604	0.277	0.293	1
	PHACTR2	0.274737	0.0191244	0.158	0.164	1
	RFNG	3.97e-05	0.0191204	0.114	0.134	1
	SETD5	0.0489864	0.0190276	0.116	0.126	1
	CTNNBIP1	0.0177603	0.0190194	0.192	0.207	1
	ARL2BP	0.013961	0.0190075	0.176	0.191	1
	HEATR3	0.134354	0.0189823	0.105	0.112	1
	FAM208A	0.0377258	0.0189288	0.194	0.209	1
	ETF1	0.0334124	0.0188821	0.175	0.188	1
	TLR5	0.816437	0.0186579	0.128	0.129	1
	ZNF148	0.0101248	0.0186192	0.136	0.15	1
	CDC73	0.121365	0.0185892	0.132	0.14	1
	RPL28	0.173553	0.0185602	0.995	0.999	1
	HECTD4	0.0174678	0.0184818	0.116	0.128	1
	SSBP1	8.78e-05	0.0183802	0.37	0.414	1
	SUMF1	0.112273	0.0183518	0.106	0.113	1
	AP2A2	0.03883	0.0181375	0.107	0.116	1
	SCAMP2	9.77e-05	0.0179408	0.322	0.361	1
	ARHGEF11	0.280751	0.0178415	0.107	0.112	1
	UTY	4.39e-06	0.0177214	0.118	0.141	0.147753
	ATAD2B	0.0189163	0.0176839	0.144	0.157	1
	RNPC3	6.4e-05	0.0175173	0.201	0.227	1
	INTS10	0.00428547	0.017508	0.134	0.149	1
	HERC5	0.225812	0.0174363	0.097	0.102	1
	NUCB2	0.381979	0.0174286	0.107	0.103	1
	COPB1	0.175187	0.0174123	0.137	0.144	1
	KPNA6	0.880048	0.0173463	0.101	0.101	1
	ACP1	0.001591	0.0171613	0.257	0.283	1
	ATF6	0.204957	0.017097	0.133	0.14	1
	MGEA5	0.00801483	0.0169557	0.225	0.245	1
	EXOC3	0.0101792	0.0168242	0.157	0.172	1
	AP1S1	0.559423	0.0167821	0.102	0.105	1
	TXNL1	7.11e-05	0.0167022	0.237	0.266	1
	RAB21	0.0992438	0.0166402	0.152	0.162	1
	ATP11B	0.00424122	0.0165395	0.12	0.134	1
	RAD23A	2.63e-06	0.0165339	0.391	0.443	0.0884548
	MBD4	0.00409479	0.0165207	0.199	0.218	1
	RPS20	4.86e-06	0.0164628	0.381	0.432	0.163836
	MED29	0.0264327	0.0162869	0.127	0.138	1
	PRKAR1A	7.48e-05	0.0162715	0.434	0.479	1
	HIST1H2BK	0.0808905	0.0161212	0.092	0.1	1
	CARD19	0.00994682	0.0160434	0.257	0.276	1
	KLF4	0.000337231	0.0159601	0.324	0.357	1
	ATF4	0.000407981	0.0158503	0.312	0.344	1
	MON1B	0.0357034	0.0158058	0.104	0.114	1
	RP6-159A1.4	0.175018	0.0157992	0.23	0.24	1
	GCHFR	0.00503326	0.0157326	0.148	0.164	1
	SDHB	4.12e-06	0.0156358	0.284	0.324	0.13866
	AVL9	0.56323	0.0156115	0.103	0.105	1
	CTSH	0.0908554	0.0155428	0.588	0.633	1
	POLR2G	2.17e-06	0.0155213	0.305	0.346	0.0730679
	NADSYN1	4.52e-07	0.0154671	0.202	0.236	0.015215
	ATP5J2	0.0155159	0.0153901	0.699	0.776	1
	AP3B1	0.0250983	0.0153452	0.19	0.204	1
	CARHSP1	1.23e-05	0.0152994	0.212	0.243	0.415632
	FKBP4	0.0154725	0.0152813	0.112	0.123	1
	PPP6R3	0.00423525	0.0152371	0.116	0.13	1
	CALM1	0.176657	0.015194	0.805	0.843	1
	IKBKB	0.0502873	0.0150843	0.121	0.131	1
	FDFT1	0.00075143	0.0149374	0.216	0.241	1
	TNKS2	5.05e-05	0.0149161	0.218	0.246	1
	ATP5J	0.000323152	0.0147838	0.503	0.559	1
	CYCS	0.00112922	0.0146951	0.215	0.239	1
	KDM7A	0.0151279	0.0146947	0.138	0.15	1
	PLEKHF2	0.0162508	0.0146858	0.117	0.129	1
	TARDBP	0.251187	0.0146032	0.102	0.107	1
	ARIH1	0.00093737	0.0143072	0.132	0.149	1
	C19orf25	0.00249747	0.0142414	0.165	0.183	1
	DHX15	0.00396972	0.0142274	0.151	0.167	1
	ATP5C1	0.00033753	0.0141091	0.495	0.548	1
	DLGAP4	0.0428627	0.0140712	0.122	0.133	1
	SERINC3	0.000420351	0.0139987	0.201	0.224	1
	SNW1	0.00542397	0.0139815	0.172	0.189	1
	PSMD6	0.000218756	0.0139361	0.197	0.222	1
	CUL5	0.0109443	0.0139122	0.126	0.139	1
	SLC12A9	9.28e-07	0.013828	0.229	0.265	0.0312718
	USP32	0.00932281	0.0137727	0.13	0.143	1
	SPG21	0.000623396	0.0137143	0.396	0.44	1
	DNAJC8	0.000242271	0.0137025	0.319	0.355	1
	MRPL27	0.00230299	0.0136688	0.194	0.214	1
	DYNLRB1	7.63e-07	0.0136621	0.429	0.488	0.0257084
	NOP58	0.0190808	0.0136559	0.125	0.137	1
	USP33	0.00105832	0.0136461	0.139	0.157	1
	YKT6	0.0148019	0.0135807	0.127	0.139	1
	HLA-E	0.1147	0.0134163	0.893	0.929	1
	PSME3	0.00911982	0.0134134	0.153	0.168	1
	COMMD9	5.98e-05	0.0132057	0.303	0.34	1
	PAXBP1	8.35e-05	0.0131987	0.161	0.184	1
	ZZEF1	0.000551544	0.0131531	0.159	0.179	1
	IRAK1	0.0131603	0.0130775	0.172	0.188	1
	C14orf2	0.0113359	0.0129461	0.655	0.729	1
	KIN	0.0116933	0.0129361	0.128	0.141	1
	CNOT3	0.120418	0.0128816	0.113	0.12	1
	CLK1	0.000767011	0.0128791	0.133	0.151	1
	GPATCH2L	0.15918	0.0128043	0.108	0.114	1
	ICT1	0.00312677	0.012734	0.14	0.157	1
	SAP18	0.00105548	0.0126566	0.533	0.588	1
	PDIA3	7.8e-06	0.0125426	0.366	0.413	0.262657
	ANXA6	0.000846513	0.0124559	0.258	0.283	1
	WDFY1	0.042374	0.0122099	0.115	0.124	1
	PES1	0.00370083	0.0121814	0.119	0.134	1
	HDLBP	0.000502271	0.0120664	0.336	0.371	1
	DCUN1D5	0.0246016	0.0120236	0.1	0.11	1
	NAGLU	0.375491	0.0120234	0.096	0.1	1
	ZEB2	0.000326342	0.011964	0.565	0.622	1
	KIAA0368	0.0928431	0.0119056	0.117	0.126	1
	PRCP	0.0248523	0.0118485	0.222	0.238	1
	ADPGK	0.000335541	0.0118028	0.257	0.286	1
	MORF4L1	6.29e-06	0.0116562	0.49	0.549	0.212063
	CBX6	0.00448099	0.0116538	0.141	0.157	1
	SMU1	0.00195817	0.0116529	0.167	0.185	1
	DNTTIP2	2.25e-05	0.0116078	0.163	0.188	0.759277
	CTDSP1	2.39e-05	0.011604	0.341	0.38	0.805634
	CRK	0.0157299	0.0115166	0.109	0.12	1
	ZNFX1	0.0355453	0.0114839	0.15	0.162	1
	BIRC6	0.000204987	0.0114297	0.209	0.234	1
	RNF213	0.00469701	0.0114246	0.599	0.658	1
	UBR3	0.0062373	0.011401	0.118	0.131	1
	CLIP1	0.00804918	0.0113907	0.179	0.196	1
	GNB2	0.133645	0.0113085	0.801	0.847	1
	GMPPA	0.0924189	0.0112697	0.121	0.13	1
	NT5C2	0.0719913	0.0112661	0.127	0.136	1
	SORT1	0.00187527	0.011228	0.15	0.168	1
	NINJ1	0.00188919	0.0110553	0.431	0.467	1
	YARS	0.0501437	0.0109813	0.092	0.101	1
	2024-09-01	0.182872	0.0109598	0.117	0.123	1
	SDHD	0.000784045	0.0109501	0.234	0.26	1
	HSPB1	1.2e-07	0.0109292	0.234	0.274	0.00404924
	ZNF330	0.016337	0.0108839	0.135	0.148	1
	MAPRE1	0.00144688	0.0107386	0.194	0.214	1
	ACOX1	0.015058	0.010705	0.125	0.137	1
	ANKRD10	3.37e-05	0.0107015	0.184	0.21	1
	WWP2	0.000850599	0.0106867	0.134	0.152	1
	SYMPK	0.000158747	0.0106199	0.141	0.161	1
	EDEM2	0.243774	0.0105881	0.113	0.119	1
	TSEN34	1.56e-05	0.0104911	0.277	0.312	0.524724
	SMARCD2	0.0177799	0.0104033	0.206	0.221	1
	SLC27A1	0.471371	0.0103697	0.099	0.101	1
	PREB	0.0220007	0.0102262	0.132	0.144	1
	2024-03-07	0.0171163	0.010087	0.166	0.18	1
	CATSPER1	0.0238887	-0.0100066	0.121	0.131	1
	DYNLL1	2.17e-06	-0.0100143	0.545	0.612	0.0730825
	TMEM69	0.000862874	-0.0100879	0.099	0.113	1
	MAU2	2.75e-05	-0.0101084	0.088	0.105	0.927659
	CAPZB	0.0103572	-0.0102072	0.718	0.768	1
	TET2	1.36e-05	-0.0102696	0.247	0.276	0.457882
	SLC30A9	0.00140444	-0.0102777	0.089	0.101	1
	LILRB4	0.00488526	-0.0102818	0.253	0.275	1
	SUPT5H	1.02e-06	-0.0103669	0.178	0.207	0.0344678
	CD151	0.000156519	-0.0103738	0.221	0.245	1
	PPP2CB	3.73e-05	-0.0103915	0.086	0.102	1
	BRAT1	1.69e-05	-0.0104835	0.129	0.15	0.568905
	MAGT1	0.000290953	-0.0104838	0.092	0.107	1
	PSMC2	1.29e-05	-0.0105361	0.12	0.14	0.434606
	SAMD9L	0.0118776	-0.0105516	0.115	0.126	1
	MYO1F	0.0164208	-0.0108403	0.686	0.736	1
	DPF2	0.00570344	-0.0109935	0.105	0.118	1
	DHRS1	4.62e-07	-0.0110147	0.081	0.101	0.0155627
	SSB	5.34e-10	-0.0110519	0.292	0.341	1.8e-05
	SP3	7.25e-08	-0.0112053	0.199	0.232	0.00244305
	RPS27L	1.69e-09	-0.0112786	0.387	0.443	5.7e-05
	OGT	3.33e-06	-0.011294	0.24	0.272	0.112249
	MAP3K5	0.00020621	-0.0113144	0.127	0.146	1
	EIF2AK1	1.41e-05	-0.0113881	0.187	0.213	0.475007
	PPP2CA	1.88e-06	-0.0114896	0.197	0.227	0.0632125
	PSEN1	2.79e-05	-0.0115016	0.143	0.164	0.941523
	GPX4	0.00264809	-0.0116185	0.806	0.866	1
	ELP5	2.43e-06	-0.0116212	0.131	0.154	0.0818112
	CDKN1B	2.38e-10	-0.0116511	0.176	0.213	8.03e-06
	COPS2	1.51e-05	-0.0116783	0.152	0.175	0.508951
	EML3	1.77e-05	-0.0117365	0.152	0.175	0.595613
	PUM1	3.15e-06	-0.0117377	0.189	0.217	0.105989
	SUPT6H	1.36e-05	-0.0117746	0.163	0.187	0.457587
	NOB1	0.000105013	-0.0117921	0.107	0.125	1
	ALDH1A1	0.030844	-0.0118202	0.133	0.121	1
	C15orf40	1.03e-07	-0.011859	0.116	0.141	0.00347952
	DLD	1.9e-06	-0.0119777	0.118	0.14	0.0640197
	DVL3	1.33e-05	-0.0120888	0.087	0.104	0.446624
	PDXDC1	0.00282129	-0.0121105	0.099	0.112	1
	ARID1A	0.000674437	-0.012126	0.266	0.291	1
	STX5	4.3e-06	-0.0121906	0.172	0.199	0.144725
	GPAA1	4.96e-09	-0.0122081	0.203	0.241	0.000167074
	STX8	1.35e-08	-0.0122484	0.198	0.234	0.000454711
	RNF115	1.16e-06	-0.0122509	0.11	0.132	0.0391961
	KDM3B	0.000171103	-0.0122877	0.16	0.181	1
	MBD3	4.95e-05	-0.0123304	0.107	0.125	1
	TM2D3	0.00103522	-0.0124282	0.087	0.1	1
	TNFSF13	2.17e-07	-0.0124604	0.325	0.368	0.0073102
	RIF1	4.64e-05	-0.0124604	0.098	0.116	1
	ARPP19	4.92e-07	-0.0125915	0.118	0.142	0.0165608
	CTNNA1	3.93e-07	-0.0126828	0.243	0.279	0.013236
	RIC8A	6.8e-06	-0.0126991	0.12	0.141	0.229125
	TAF10	0.00218764	-0.0128191	0.732	0.791	1
	PLEKHM1	5.02e-06	-0.0128365	0.181	0.209	0.169268
	USP8	1.58e-06	-0.0128796	0.189	0.218	0.0532513
	IQSEC1	1.05e-07	-0.0129371	0.231	0.266	0.00352927
	MITD1	4.59e-06	-0.0129565	0.101	0.121	0.1545
	USP1	8.81e-10	-0.0130671	0.121	0.151	2.97e-05
	CHMP1B	5.81e-07	-0.0130951	0.112	0.135	0.0195902
	USP24	2.39e-06	-0.0131782	0.09	0.109	0.0804052
	AKAP10	5.12e-07	-0.0132024	0.097	0.119	0.0172428
	PML	0.000182222	-0.0132947	0.143	0.162	1
	DDX56	7.09e-06	-0.013385	0.094	0.112	0.238806
	NDUFS3	5.61e-09	-0.0134815	0.277	0.321	0.000188903
	WDR45B	0.000108202	-0.0135224	0.097	0.113	1
	WSB2	0.00299285	-0.01357	0.108	0.121	1
	CLPTM1L	7.72e-07	-0.0135774	0.153	0.18	0.0260131
	MRPL40	9.85e-07	-0.0135952	0.147	0.173	0.033195
	FDX1	2.32e-08	-0.0136697	0.152	0.183	0.000782308
	CLMN	0.10955	-0.013724	0.118	0.124	1
	ERN1	0.00458266	-0.0138008	0.094	0.106	1
	FAM192A	1.74e-06	-0.0138657	0.167	0.193	0.0585861
	FAM127A	6.35e-07	-0.0139016	0.208	0.239	0.0214061
	GAPVD1	0.000373221	-0.0139036	0.114	0.131	1
	NIPSNAP3A	1.71e-05	-0.0139618	0.123	0.144	0.57713
	MINK1	5.87e-07	-0.0139987	0.132	0.157	0.0197695
	DHPS	2.65e-06	-0.0140867	0.212	0.242	0.0893522
	GLYR1	1.45e-05	-0.0141145	0.162	0.186	0.487365
	ITPK1	7.93e-07	-0.0141786	0.233	0.266	0.0267037
	SDHA	7.17e-08	-0.0142064	0.166	0.197	0.00241648
	MRPL44	6.55e-05	-0.0142258	0.118	0.137	1
	GATAD2B	4.35e-07	-0.0142759	0.11	0.133	0.0146506
	DPP8	1.06e-06	-0.0143307	0.122	0.145	0.0357098
	MT-ND6	2.59e-10	-0.014355	0.24	0.285	8.72e-06
	MLEC	0.000269156	-0.0143637	0.219	0.243	1
	SDF2L1	5.59e-11	-0.0144274	0.201	0.242	1.89e-06
	ASPSCR1	1.33e-06	-0.0144325	0.141	0.165	0.0448016
	IRAK4	4.73e-10	-0.014486	0.124	0.154	1.59e-05
	IST1	1e-06	-0.0145018	0.179	0.207	0.0337971
	TNIP2	6.31e-09	-0.0145328	0.128	0.157	0.000212696
	USO1	0.00649639	-0.0145363	0.129	0.142	1
	PATL1	0.00108946	-0.0145425	0.12	0.135	1
	HAUS4	1.81e-08	-0.0145537	0.153	0.183	0.000610722
	PHF12	4.58e-08	-0.0145655	0.1	0.124	0.00154347
	NDUFA12	5.61e-10	-0.0145685	0.395	0.452	1.89e-05
	SUCLG1	5.17e-09	-0.0145931	0.228	0.268	0.000174171
	CSRNP1	3.23e-08	-0.0145989	0.098	0.122	0.00108861
	CTR9	7.44e-07	-0.0146801	0.116	0.139	0.0250828
	RBM33	8.12e-08	-0.0147077	0.2	0.233	0.00273532
	BLOC1S1	3.92e-06	-0.0147385	0.587	0.651	0.13203
	DDX27	7.48e-08	-0.0147779	0.154	0.184	0.00252156
	SMG1	4.81e-07	-0.014789	0.252	0.288	0.0161986
	FAM173A	2.09e-10	-0.0148036	0.285	0.334	7.04e-06
	ZMIZ2	8.51e-07	-0.0148644	0.115	0.138	0.0286839
	DEGS1	1.28e-05	-0.0148831	0.115	0.135	0.43289
	LIMS1	0.16537	-0.0149809	0.327	0.342	1
	DCAF15	5.51e-06	-0.0150212	0.125	0.147	0.185741
	MLLT1	5.36e-08	-0.0150457	0.082	0.104	0.00180707
	GDE1	0.000407378	-0.0150514	0.133	0.15	1
	NOTCH1	2.87e-05	-0.0151216	0.1	0.118	0.965917
	RNF113A	0.000387649	-0.0151389	0.091	0.106	1
	FDPS	1.57e-08	-0.0151743	0.162	0.193	0.00052793
	TIMM8B	8.34e-09	-0.0151863	0.413	0.47	0.000281019
	SSR1	2.89e-07	-0.0151929	0.308	0.349	0.00974821
	MRPL54	4.64e-10	-0.0153551	0.384	0.443	1.56e-05
	HGS	7.69e-08	-0.0154193	0.198	0.231	0.00259028
	MLLT10	1.29e-07	-0.0154405	0.112	0.137	0.00436118
	TRA2B	7.47e-09	-0.0154553	0.334	0.384	0.000251849
	TYK2	2.75e-06	-0.0154619	0.273	0.307	0.0925447
	GOSR1	7e-06	-0.01548	0.082	0.1	0.23582
	ZFP36	4.52e-13	-0.0154933	0.7	0.78	1.52e-08
	DNAJC2	5.97e-07	-0.0155034	0.131	0.156	0.0201252
	UBE2B	8.24e-13	-0.0155535	0.369	0.435	2.78e-08
	ALDH9A1	1.22e-05	-0.0156238	0.1	0.119	0.411908
	MFSD11	2.25e-05	-0.015624	0.102	0.121	0.756861
	SDAD1	2.28e-09	-0.0156333	0.098	0.125	7.69e-05
	H2AFY	1.4e-05	-0.0157115	0.655	0.727	0.472213
	NDFIP1	2.52e-07	-0.0157179	0.344	0.391	0.00849358
	CAPN7	2.45e-07	-0.0157263	0.148	0.175	0.0082383
	PQLC1	3.47e-11	-0.0157975	0.191	0.232	1.17e-06
	GHITM	5.53e-08	-0.0157989	0.361	0.408	0.00186391
	DCAF11	2.99e-06	-0.0158962	0.12	0.142	0.100893
	SMIM15	6.92e-07	-0.0159281	0.112	0.135	0.0233088
	RANGRF	8.93e-06	-0.0162151	0.104	0.124	0.300967
	MON2	1.3e-05	-0.0162159	0.128	0.149	0.438584
	RICTOR	2.51e-05	-0.0162682	0.086	0.102	0.845372
	ATP6V0C	0.0834661	-0.0162835	0.734	0.781	1
	ELF2	2.5e-11	-0.0163252	0.155	0.191	8.43e-07
	RALBP1	4.26e-10	-0.0163576	0.311	0.361	1.43e-05
	CSNK2A2	0.000476982	-0.0164021	0.1	0.115	1
	GLA	3.67e-07	-0.016419	0.103	0.125	0.0123494
	SLC31A1	0.00482802	-0.0165266	0.092	0.103	1
	WDR83OS	1.87e-07	-0.0165742	0.661	0.726	0.00629249
	TCHP	1.13e-05	-0.0166128	0.122	0.143	0.379103
	TMEM167B	0.000606468	-0.0166375	0.142	0.159	1
	ASCC2	2.48e-08	-0.0166447	0.121	0.148	0.000835651
	EIF4G2	2.65e-06	-0.0167911	0.596	0.665	0.0892801
	MTCH2	1.05e-08	-0.0168964	0.212	0.249	0.000354657
	TOX4	3.07e-08	-0.0169109	0.188	0.222	0.00103597
	MYO9B	5.66e-09	-0.0169577	0.409	0.465	0.000190652
	TRPS1	0.0010948	-0.0169799	0.142	0.159	1
	ATXN2	2.38e-06	-0.0170209	0.094	0.114	0.0803361
	ACLY	0.000680564	-0.0170563	0.13	0.146	1
	OVCA2	3.78e-05	-0.0171195	0.187	0.211	1
	PSMD11	2.05e-06	-0.0171983	0.184	0.212	0.0691434
	C11orf58	1.76e-08	-0.0172159	0.384	0.435	0.000592524
	COX6C	5.28e-06	-0.017224	0.648	0.716	0.177928
	CD33	2.54e-07	-0.0172909	0.346	0.385	0.00857305
	SUSD6	0.000583903	-0.0173435	0.106	0.121	1
	VPS53	9.44e-08	-0.0173542	0.1	0.124	0.00318062
	ADH5	2.14e-05	-0.017432	0.157	0.18	0.722543
	BFAR	3.05e-06	-0.0174584	0.126	0.148	0.102711
	ASL	9.91e-09	-0.0174874	0.102	0.127	0.000333975
	PMM1	1.5e-13	-0.017633	0.089	0.12	5.05e-09
	VPS4A	2.02e-07	-0.0177157	0.114	0.138	0.00680102
	PNN	9.1e-16	-0.0177308	0.259	0.316	3.07e-11
	ZNF394	2.08e-08	-0.0177591	0.123	0.15	0.00069994
	BAK1	7.45e-07	-0.0177697	0.08	0.1	0.0250904
	HSD17B10	6.1e-13	-0.0177886	0.268	0.32	2.06e-08
	CCDC130	5.64e-08	-0.0178297	0.109	0.134	0.00189946
	FBXW11	1.95e-08	-0.0179119	0.113	0.139	0.000655681
	GRAMD1A	5.97e-12	-0.0179627	0.14	0.176	2.01e-07
	CD300LB	0.0100372	-0.0180299	0.102	0.113	1
	UBXN6	5.68e-06	-0.0180544	0.113	0.134	0.191277
	PSMD3	2.05e-06	-0.0181797	0.153	0.178	0.0690935
	VPS16	2.08e-06	-0.0181986	0.09	0.109	0.0701674
	TMEM50A	1.07e-10	-0.0182069	0.398	0.456	3.61e-06
	PCYT1A	0.00251646	-0.0183591	0.093	0.106	1
	IL6R	0.00154837	-0.0184349	0.228	0.248	1
	SUGT1	1.57e-10	-0.0184437	0.224	0.266	5.28e-06
	CBFB	1.27e-05	-0.0185083	0.093	0.111	0.428122
	TMEM248	4.08e-09	-0.0186417	0.163	0.196	0.000137451
	RMND5B	5.01e-06	-0.0186613	0.088	0.107	0.168868
	ENSA	2.46e-10	-0.0187431	0.286	0.334	8.28e-06
	PHACTR4	4.74e-06	-0.0187564	0.105	0.125	0.15972
	LENG1	6.65e-08	-0.0187602	0.085	0.107	0.00224099
	SLC35B1	1.67e-05	-0.0188352	0.124	0.145	0.562094
	RAB11A	2.48e-13	-0.0189241	0.322	0.381	8.35e-09
	SERBP1	2.73e-08	-0.0189288	0.445	0.508	0.000920452
	TDG	1.84e-05	-0.0189718	0.17	0.194	0.619238
	CNOT11	9.64e-07	-0.0190498	0.082	0.101	0.0324891
	ACOT9	7.11e-10	-0.0190557	0.142	0.174	2.4e-05
	OTUD5	2.55e-07	-0.0190677	0.098	0.12	0.00859105
	TOB1	4.95e-07	-0.019077	0.087	0.107	0.0166703
	KMT2C	3.74e-10	-0.0190915	0.302	0.349	1.26e-05
	RAP2B	9.96e-07	-0.0192267	0.225	0.256	0.0335741
	CARS	5.03e-07	-0.0192955	0.089	0.11	0.0169579
	TMEM208	5.4e-07	-0.0193612	0.203	0.233	0.018202
	CAMTA1	1.4e-07	-0.0194066	0.297	0.338	0.00473029
	TMPO	1.77e-06	-0.019427	0.348	0.389	0.0596394
	LUC7L	1.17e-07	-0.0194926	0.139	0.166	0.0039338
	COX19	1.05e-06	-0.0196348	0.113	0.135	0.0352559
	NFKBIB	6.44e-07	-0.0197426	0.083	0.103	0.021684
	PPP2R5E	9.03e-08	-0.0199672	0.139	0.166	0.00304422
	TRAF7	3.06e-06	-0.0200203	0.157	0.182	0.10321
	THOC7	4.68e-09	-0.0200365	0.219	0.257	0.000157553
	NOD2	0.000461495	-0.0200574	0.089	0.103	1
	PSMC1	1.63e-08	-0.0201	0.171	0.204	0.000549048
	ICE1	7.56e-10	-0.0202162	0.116	0.145	2.55e-05
	STK11	1.82e-06	-0.0202502	0.159	0.185	0.0613649
	ASCC3	4.05e-07	-0.0203068	0.095	0.117	0.0136366
	TATDN1	2.92e-06	-0.0203248	0.091	0.11	0.098416
	DDX39B	4.29e-06	-0.0205244	0.127	0.15	0.144565
	RBM23	1.93e-06	-0.0205334	0.145	0.17	0.0649841
	APC	1.58e-08	-0.0205792	0.09	0.113	0.000531492
	MESDC1	1.56e-06	-0.0205961	0.082	0.101	0.0525902
	DCAF12	3.8e-06	-0.0206899	0.117	0.139	0.128151
	FUOM	4.09e-07	-0.0206922	0.237	0.27	0.0137702
	ERP44	3.97e-07	-0.0207783	0.278	0.317	0.0133726
	ENDOG	2.2e-06	-0.0208152	0.088	0.107	0.0741485
	POLR2H	2.74e-08	-0.0208324	0.104	0.128	0.000921841
	GLUD1	1.75e-09	-0.020837	0.257	0.3	5.88e-05
	PPP2R2D	4.34e-08	-0.0208546	0.128	0.154	0.001461
	MAPKAPK5	1.09e-10	-0.0208912	0.098	0.126	3.66e-06
	PRPF4B	1.33e-07	-0.0209457	0.231	0.266	0.00448436
	PSMA1	3.45e-08	-0.0210089	0.209	0.243	0.00116184
	AASDHPPT	2.92e-08	-0.0210109	0.113	0.138	0.000983674
	DRG2	8.37e-07	-0.0210307	0.112	0.135	0.0281908
	AMFR	1.49e-07	-0.021046	0.114	0.139	0.00501236
	ZBTB11	2.19e-06	-0.0210673	0.086	0.105	0.073927
	EP300	4.55e-11	-0.0211422	0.257	0.303	1.53e-06
	NCBP2	7.28e-08	-0.0211607	0.105	0.129	0.00245148
	HEBP1	6.63e-10	-0.0212734	0.276	0.321	2.23e-05
	NDUFB6	5.53e-11	-0.0214774	0.27	0.319	1.86e-06
	SMIM7	1.13e-05	-0.0214967	0.144	0.167	0.381725
	CPSF3L	5.68e-10	-0.0215036	0.183	0.22	1.91e-05
	NSRP1	3.89e-08	-0.021609	0.123	0.15	0.00131123
	SCLT1	6.53e-11	-0.0216259	0.179	0.217	2.2e-06
	TRIM4	2.73e-06	-0.0216382	0.104	0.124	0.0921425
	TIMMDC1	1.29e-07	-0.0216483	0.118	0.142	0.00433009
	USP34	1.93e-06	-0.0216557	0.157	0.182	0.0651731
	APH1B	3.88e-08	-0.0216632	0.09	0.113	0.0013074
	C8orf82	1.84e-06	-0.021693	0.083	0.102	0.0620673
	MAPKAP1	4.36e-07	-0.0217238	0.13	0.155	0.014683
	MAGOH	2.92e-09	-0.0217408	0.262	0.305	9.84e-05
	KIAA0100	5.06e-08	-0.0217906	0.196	0.228	0.00170627
	TANGO2	1.08e-08	-0.0217926	0.098	0.123	0.000363257
	SRSF6	8.43e-09	-0.021799	0.201	0.236	0.000283982
	PDPK1	1.74e-05	-0.0218673	0.14	0.161	0.585447
	NUFIP2	4.1e-07	-0.0219047	0.172	0.201	0.0138069
	CCNK	2.44e-06	-0.0219837	0.131	0.154	0.0821777
	TMEM11	2.57e-10	-0.0220205	0.152	0.186	8.65e-06
	P3H1	1.01e-06	-0.0220497	0.105	0.127	0.0340267
	IKBIP	1.07e-05	-0.0220865	0.177	0.202	0.362153
	MRPS10	2.73e-07	-0.0221224	0.09	0.111	0.009193
	UBE2N	2.06e-12	-0.0221938	0.184	0.225	6.94e-08
	PROSC	1.31e-08	-0.0222005	0.152	0.182	0.000442573
	PIK3CB	3.38e-08	-0.0222364	0.088	0.111	0.00113729
	DGUOK	4.09e-11	-0.0222429	0.305	0.357	1.38e-06
	SNX20	2.37e-06	-0.0222515	0.156	0.181	0.0797817
	UBE2V2	1.65e-08	-0.0223343	0.125	0.152	0.000556914
	PIP4K2A	1.79e-09	-0.0223379	0.181	0.216	6.04e-05
	PRKAG1	4.95e-09	-0.0223452	0.094	0.119	0.000166625
	MAP3K1	2.78e-15	-0.0224045	0.314	0.377	9.38e-11
	RBM17	3.44e-10	-0.0224447	0.324	0.376	1.16e-05
	SAT2	5.27e-07	-0.0224562	0.464	0.518	0.0177494
	DERL1	4.66e-09	-0.0224567	0.109	0.136	0.000157118
	ENTHD2	3.06e-09	-0.0226151	0.09	0.115	0.000103262
	SRPRA	5.79e-06	-0.02262	0.188	0.214	0.195036
	CLPX	2.56e-07	-0.0228003	0.093	0.115	0.00863413
	VSTM1	0.00239182	-0.0228193	0.14	0.154	1
	VPS72	5.34e-06	-0.0228371	0.101	0.121	0.179813
	STARD3NL	1.79e-07	-0.0228934	0.138	0.164	0.0060368
	ARAP1	2.13e-07	-0.0228974	0.43	0.478	0.00717175
	NFKB2	0.00242773	-0.0229454	0.147	0.162	1
	MAP1S	2.21e-06	-0.0229537	0.091	0.111	0.0743267
	ZNF638	1.06e-12	-0.0230524	0.156	0.194	3.58e-08
	SBDS	1.89e-10	-0.0230609	0.106	0.135	6.36e-06
	PSMD12	1.2e-07	-0.0230986	0.124	0.149	0.00402901
	ZXDC	1.1e-06	-0.0231861	0.105	0.126	0.0369721
	AGO4	1.63e-06	-0.0232064	0.18	0.208	0.0550495
	FBXO18	7.04e-07	-0.0232157	0.09	0.11	0.0237247
	TRPV2	1.65e-09	-0.0232507	0.109	0.137	5.56e-05
	MMGT1	1.27e-08	-0.0232708	0.139	0.168	0.00042834
	TBC1D10B	5.37e-06	-0.0233909	0.134	0.156	0.180883
	TRNAU1AP	5.63e-08	-0.0234755	0.098	0.121	0.00189665
	DNAJC7	4.47e-11	-0.0234813	0.295	0.345	1.51e-06
	UHRF1BP1L	2e-07	-0.023508	0.131	0.156	0.00673837
	UBR5	1.4e-08	-0.0235618	0.119	0.146	0.000471553
	DAXX	8.52e-07	-0.0236327	0.104	0.126	0.0286973
	PHF14	4.39e-06	-0.023682	0.13	0.152	0.147751
	BLCAP	4.85e-09	-0.0236831	0.15	0.181	0.000163478
	BDP1	7.21e-11	-0.0236973	0.149	0.184	2.43e-06
	HNRNPM	3.62e-11	-0.0237528	0.322	0.376	1.22e-06
	IFT20	1.83e-12	-0.0237961	0.153	0.191	6.18e-08
	PRDX4	3.2e-08	-0.0238228	0.109	0.134	0.00107672
	PPP1R12A	1.62e-11	-0.0238402	0.256	0.304	5.47e-07
	DENND4B	7.58e-11	-0.0238515	0.195	0.235	2.55e-06
	CNOT4	1.69e-06	-0.0238525	0.126	0.149	0.0568163
	EIF2B5	1.71e-07	-0.0240437	0.097	0.12	0.00576756
	UTP23	2.64e-05	-0.0240556	0.087	0.104	0.890891
	PEF1	1.49e-07	-0.024075	0.108	0.131	0.00501322
	SMC1A	9.79e-06	-0.0240837	0.198	0.225	0.329786
	EMC3	9.57e-07	-0.0241156	0.219	0.251	0.0322388
	INO80	1.08e-07	-0.0241721	0.104	0.127	0.0036379
	KIAA1109	2.12e-08	-0.0243269	0.126	0.152	0.000713027
	CDK11B	2.73e-10	-0.0243409	0.113	0.142	9.19e-06
	GLS	3.16e-11	-0.0243956	0.12	0.151	1.07e-06
	URM1	3.33e-09	-0.0244049	0.174	0.208	0.000112266
	RIN1	2.86e-09	-0.024569	0.081	0.105	9.64e-05
	NOC4L	1.02e-08	-0.0246379	0.085	0.108	0.000342722
	RNF10	2.24e-09	-0.0247329	0.191	0.227	7.56e-05
	DESI2	1.73e-06	-0.0247386	0.084	0.103	0.0583739
	C6orf89	9.56e-08	-0.0247396	0.101	0.124	0.00322002
	CCNDBP1	5.15e-11	-0.0248258	0.243	0.289	1.73e-06
	PIGS	1.44e-06	-0.0248269	0.115	0.138	0.0484331
	MAN1A1	4.85e-06	-0.0248692	0.084	0.102	0.163285
	TIPRL	1.76e-08	-0.0249072	0.12	0.147	0.000594371
	RETN	5.49e-09	-0.0249358	0.197	0.232	0.000184823
	SMIM19	6.15e-09	-0.0249875	0.125	0.153	0.000207064
	LYPLA2	2.05e-08	-0.0250867	0.193	0.226	0.000690222
	MRPS2	1.46e-06	-0.0251661	0.113	0.135	0.0491823
	EWSR1	1.8e-13	-0.0251662	0.303	0.36	6.06e-09
	CREBZF	2.41e-11	-0.0252382	0.109	0.139	8.13e-07
	VPS8	1.19e-07	-0.0252785	0.081	0.102	0.00400279
	NUBP1	1.18e-06	-0.0253556	0.11	0.132	0.0397686
	NPLOC4	2.97e-10	-0.0254344	0.138	0.17	1e-05
	ZNF267	4.26e-11	-0.0255189	0.11	0.14	1.43e-06
	COASY	6.58e-08	-0.0255342	0.111	0.135	0.00221743
	PRDM2	3.05e-08	-0.0256161	0.101	0.125	0.00102791
	RNF38	5.89e-11	-0.0256948	0.089	0.117	1.98e-06
	RBX1	2.78e-08	-0.0257187	0.617	0.681	0.000936745
	ASAP1	1.03e-08	-0.0257368	0.132	0.16	0.000347692
	USF2	1.18e-09	-0.0257676	0.276	0.321	3.96e-05
	CAMTA2	1.05e-06	-0.025772	0.099	0.12	0.0354519
	EIF4A3	1.55e-08	-0.0258713	0.144	0.172	0.000521924
	PCED1A	2.76e-06	-0.025889	0.096	0.116	0.0929061
	MRPS23	2.18e-08	-0.0258899	0.129	0.156	0.000733866
	COMMD10	1.71e-08	-0.02589	0.091	0.114	0.000577064
	HM13	2.44e-09	-0.0259183	0.463	0.526	8.21e-05
	UBE2M	4.36e-10	-0.025928	0.304	0.353	1.47e-05
	SKP1	4.74e-08	-0.0259814	0.548	0.61	0.00159636
	MTERF4	1.37e-08	-0.0259926	0.081	0.103	0.000462341
	ANO6	2.82e-09	-0.0260174	0.273	0.317	9.51e-05
	ABHD14B	8.4e-07	-0.0261211	0.171	0.199	0.0283
	GTF2F2	9.27e-09	-0.0261332	0.088	0.111	0.000312326
	TMEM123	1.81e-09	-0.0261569	0.322	0.369	6.08e-05
	PPP6R2	5.78e-07	-0.0261887	0.13	0.155	0.0194757
	CASC4	6.68e-06	-0.0262318	0.14	0.163	0.225118
	ARAF	3.46e-09	-0.0262318	0.149	0.18	0.000116646
	PLXDC2	5.91e-06	-0.0262438	0.37	0.407	0.199135
	CD2BP2	3.32e-09	-0.0262624	0.163	0.195	0.000111768
	HSPA6	6.02e-05	-0.0262631	0.17	0.192	1
	TAOK1	3.93e-09	-0.0262708	0.15	0.181	0.000132503
	BLOC1S4	1.94e-14	-0.026322	0.104	0.138	6.52e-10
	MPDU1	2.7e-08	-0.0264318	0.132	0.16	0.000910182
	PLOD3	5.74e-07	-0.0264814	0.088	0.108	0.0193473
	NCK1	5.87e-06	-0.0265105	0.089	0.108	0.197862
	DNM1L	2.08e-08	-0.0265842	0.134	0.162	0.000701579
	CHD8	9.1e-06	-0.0266112	0.14	0.163	0.306586
	APMAP	1.61e-11	-0.0266491	0.082	0.109	5.41e-07
	BTBD7	1.23e-07	-0.0266508	0.081	0.102	0.00413361
	STX7	2.62e-14	-0.0266688	0.303	0.361	8.83e-10
	UBE2S	6.94e-11	-0.0266705	0.183	0.222	2.34e-06
	NARS	0.000131589	-0.0267655	0.193	0.216	1
	MAP3K4	2.38e-09	-0.0267931	0.083	0.107	8.01e-05
	PCM1	2.83e-12	-0.026904	0.203	0.247	9.54e-08
	IFNAR2	1.02e-06	-0.0269229	0.186	0.214	0.0343862
	TOR2A	2.82e-08	-0.0270284	0.157	0.187	0.000948729
	CISD2	2.14e-09	-0.0271577	0.112	0.14	7.22e-05
	BRWD1	1.61e-10	-0.0271622	0.126	0.157	5.43e-06
	MT-ND5	1.58e-07	-0.0271735	0.848	0.911	0.00531876
	NEMF	1.55e-06	-0.0272292	0.175	0.202	0.0522937
	PLEKHA3	9.87e-13	-0.0272645	0.098	0.129	3.32e-08
	HPCAL1	1.8e-09	-0.0273015	0.247	0.289	6.06e-05
	BBIP1	3.81e-08	-0.0273341	0.093	0.116	0.00128338
	B3GAT3	3.61e-10	-0.0273385	0.127	0.158	1.22e-05
	ARHGEF3	2.95e-06	-0.0274635	0.084	0.102	0.0993383
	NOL8	1.36e-10	-0.0274753	0.076	0.101	4.57e-06
	UBE2J2	1.65e-09	-0.0274757	0.184	0.221	5.54e-05
	PTAR1	1e-05	-0.0275526	0.085	0.103	0.338163
	GABPB1-AS1	1.07e-09	-0.0275564	0.09	0.115	3.61e-05
	RABGGTA	3.82e-08	-0.0275717	0.115	0.141	0.00128663
	ERI3	1.51e-11	-0.0275936	0.079	0.105	5.08e-07
	AP1B1	2.77e-07	-0.0276041	0.209	0.24	0.0093204
	STAG2	1.74e-12	-0.0276124	0.226	0.273	5.87e-08
	DDX49	5.57e-08	-0.0276362	0.11	0.134	0.00187823
	TRPC4AP	3.83e-10	-0.0277428	0.169	0.205	1.29e-05
	RPUSD1	1.36e-06	-0.0277551	0.096	0.116	0.045812
	SOS2	4.35e-11	-0.0278028	0.13	0.163	1.47e-06
	FYN	4.73e-13	-0.0278229	0.285	0.339	1.59e-08
	GSTP1	1.33e-05	-0.0279045	0.925	0.948	0.448709
	YTHDC2	2.58e-09	-0.0279396	0.082	0.105	8.68e-05
	CDK9	1.22e-08	-0.0279579	0.131	0.159	0.000412582
	ATG5	2.53e-09	-0.0279646	0.107	0.134	8.54e-05
	ALG13	3.33e-07	-0.0280573	0.105	0.128	0.0112084
	ZFR	1.33e-11	-0.0281026	0.166	0.204	4.48e-07
	KLHL24	4.24e-06	-0.0281449	0.097	0.116	0.142702
	APRT	1.59e-06	-0.0281762	0.657	0.72	0.0536455
	TMEM87B	1.6e-06	-0.0281838	0.113	0.135	0.0538642
	GBP2	2.69e-06	-0.0282173	0.189	0.216	0.0907876
	KCMF1	3.1e-13	-0.0282342	0.14	0.177	1.05e-08
	EZH1	6.72e-11	-0.0282909	0.078	0.103	2.26e-06
	SRP14	4.65e-05	-0.0283048	0.733	0.794	1
	EVI5	7.45e-08	-0.0283727	0.158	0.186	0.00251045
	RNF40	2.97e-06	-0.0284302	0.122	0.144	0.100222
	RAB3GAP1	1.36e-11	-0.0284381	0.086	0.114	4.59e-07
	MOB3A	2.17e-09	-0.0286141	0.253	0.293	7.3e-05
	NELFB	8.48e-09	-0.0286585	0.133	0.162	0.000285618
	TSG101	2.91e-10	-0.0287005	0.13	0.161	9.8e-06
	MGAT4B	4.35e-09	-0.0287859	0.153	0.185	0.000146559
	BTAF1	3.6e-09	-0.0287959	0.116	0.144	0.000121142
	RRAGC	5.19e-07	-0.0288126	0.103	0.125	0.0175011
	CALCOCO2	8.41e-09	-0.0288734	0.337	0.384	0.000283445
	MORC3	6.56e-10	-0.0288801	0.102	0.13	2.21e-05
	SAFB	6.44e-10	-0.0288817	0.182	0.218	2.17e-05
	RB1CC1	1.93e-08	-0.028957	0.168	0.198	0.000649522
	WDTC1	1.69e-07	-0.0290277	0.084	0.104	0.00568998
	CNDP2	7.52e-08	-0.0290307	0.209	0.243	0.00253253
	HMGA1	1.78e-08	-0.0290862	0.192	0.224	0.00060099
	SNX14	9.75e-07	-0.0290917	0.108	0.13	0.0328464
	PARP4	5.28e-08	-0.0291173	0.156	0.186	0.00177818
	DPP9	1.89e-08	-0.0291467	0.103	0.127	0.000638149
	RBL2	3.27e-09	-0.0291865	0.176	0.21	0.000110101
	PPP1R21	6.31e-07	-0.0293276	0.083	0.103	0.0212634
	KTN1	3.4e-12	-0.029436	0.345	0.404	1.14e-07
	SIRPB2	0.000227528	-0.029521	0.155	0.173	1
	MAN1B1	1.02e-07	-0.0295283	0.112	0.137	0.00342532
	ALG5	5.01e-11	-0.0296033	0.083	0.109	1.69e-06
	DHX30	7.07e-07	-0.0296162	0.138	0.163	0.0238179
	TTC1	1.46e-12	-0.0297737	0.17	0.211	4.93e-08
	SREK1IP1	1.05e-09	-0.0297748	0.177	0.213	3.53e-05
	ELK4	1.49e-05	-0.0298454	0.09	0.107	0.503326
	CHMP6	6.56e-11	-0.0298758	0.106	0.135	2.21e-06
	PIGBOS1	2.21e-09	-0.0299124	0.171	0.204	7.45e-05
	MAP2K7	4.33e-06	-0.0299158	0.112	0.134	0.145787
	GMPS	6.14e-10	-0.0299667	0.088	0.113	2.07e-05
	MICU2	4.8e-10	-0.0299773	0.117	0.147	1.62e-05
	TRA2A	4.49e-06	-0.0300592	0.185	0.211	0.151293
	NMT1	2.32e-07	-0.0301418	0.124	0.148	0.00781185
	GOLPH3	1.98e-10	-0.0301562	0.166	0.201	6.67e-06
	DHX9	1.53e-09	-0.0301634	0.167	0.2	5.15e-05
	LIPA	3.77e-10	-0.0301676	0.196	0.235	1.27e-05
	NPEPPS	5.15e-13	-0.0302148	0.253	0.303	1.73e-08
	EEA1	3.22e-09	-0.0302304	0.16	0.192	0.000108641
	CDK12	3.43e-09	-0.0302526	0.156	0.188	0.000115565
	MYO5A	2.44e-10	-0.0302822	0.13	0.161	8.21e-06
	NOLC1	7.1e-09	-0.0303429	0.088	0.112	0.000239111
	SEPN1	0.00105044	-0.0303694	0.095	0.108	1
	MTF1	5.41e-07	-0.0304224	0.097	0.118	0.0182355
	PEX2	5.82e-08	-0.0304225	0.08	0.101	0.00196132
	NSL1	4.08e-11	-0.0305155	0.129	0.162	1.38e-06
	LMF2	1.28e-12	-0.0305484	0.119	0.153	4.32e-08
	PAF1	1.72e-14	-0.0306246	0.073	0.102	5.78e-10
	PPP1R2	3.4e-12	-0.0306872	0.272	0.323	1.15e-07
	SFT2D2	4.32e-09	-0.0306895	0.171	0.204	0.00014572
	RABGGTB	6.75e-12	-0.0307009	0.137	0.172	2.28e-07
	COQ2	4.5e-06	-0.0307263	0.104	0.123	0.151589
	TMX2	2.57e-10	-0.0307452	0.079	0.104	8.67e-06
	SURF2	6.01e-10	-0.0307986	0.127	0.157	2.03e-05
	ATP1B3	4.39e-10	-0.0308033	0.241	0.283	1.48e-05
	LSM12	4.9e-09	-0.0308507	0.18	0.214	0.00016499
	PGGT1B	9.38e-12	-0.0308677	0.079	0.105	3.16e-07
	PRKRIR	6.93e-09	-0.0308967	0.087	0.11	0.000233432
	INPP4A	7.47e-10	-0.0309232	0.13	0.16	2.52e-05
	PTGES2	4.84e-12	-0.0309898	0.134	0.168	1.63e-07
	TECPR1	1.17e-10	-0.0310652	0.099	0.127	3.96e-06
	TPP2	1.76e-09	-0.0312162	0.12	0.149	5.94e-05
	PPP2R5C	7.66e-10	-0.0312472	0.158	0.191	2.58e-05
	WBP4	3.88e-09	-0.0312549	0.081	0.104	0.000130659
	GBA2	5.35e-08	-0.0312648	0.083	0.105	0.00180237
	VIMP	4.95e-05	-0.031302	0.268	0.298	1
	EHMT1	1.82e-11	-0.0313558	0.143	0.178	6.15e-07
	SEMA4A	2.7e-08	-0.0313645	0.165	0.196	0.000911241
	NFKBIL1	4.16e-09	-0.0315862	0.091	0.116	0.000140172
	VPS41	5.28e-07	-0.0316425	0.11	0.132	0.017799
	CIDEB	3.9e-11	-0.0316432	0.126	0.158	1.31e-06
	METTL23	2.79e-10	-0.0316484	0.108	0.136	9.4e-06
	KIAA0513	1.47e-07	-0.0317083	0.192	0.221	0.00494993
	SNRPD2	1.49e-07	-0.0317498	0.664	0.728	0.00500817
	PSMG3	7e-14	-0.0317581	0.089	0.121	2.36e-09
	CRELD2	2.65e-13	-0.0317613	0.099	0.131	8.91e-09
	CUTC	1.25e-12	-0.0317699	0.075	0.103	4.2e-08
	PAPSS1	7.04e-09	-0.0319058	0.167	0.199	0.000237287
	GSK3A	2.99e-11	-0.0319192	0.188	0.227	1.01e-06
	TSTA3	2.15e-13	-0.0319401	0.134	0.171	7.23e-09
	TAF12	4.32e-10	-0.032038	0.125	0.155	1.46e-05
	DPM2	6.98e-12	-0.0320434	0.14	0.175	2.35e-07
	DDRGK1	9.05e-11	-0.0320504	0.195	0.234	3.05e-06
	ATG4B	2.21e-11	-0.0321444	0.145	0.18	7.43e-07
[truncated: 2,693 more rows]

## Sheet: Sheet 2
	Sheet 2. Differentially expressed genes in UBA1-mutated monocytes
	Gene name	p_val	avg_log2FC	pct.1	pct.2	p_val_adj
	UBA1	1.55e-50	1.3061	0.685	0.305	5.22e-46
	CD63	5.08e-11	0.426265	0.803	0.683	1.71e-06
	CTSD	1.89e-10	0.270276	0.978	0.934	6.36e-06
	RPL39	2.53e-10	-0.184982	1	0.997	8.54e-06
	RPS27	5.08e-08	-0.19082	0.986	0.992	0.00171312
	MTRNR2L12	5.9e-08	-0.322653	1	1	0.0019882
	ATP5E	5.97e-08	-0.17404	0.995	0.988	0.00201157
	SOCS3	6.24e-08	0.501933	0.507	0.372	0.00210174
	FOS	4.26e-07	0.257518	0.96	0.923	0.0143471
	ITGB2	5.41e-07	0.187658	0.969	0.926	0.0182364
	RPS21	6.75e-07	-0.171342	0.983	0.976	0.0227354
	JUN	8.6e-07	0.205332	0.493	0.365	0.028964
	LYZ	2.3e-06	0.166499	0.998	0.988	0.0776293
	PLD3	2.73e-06	0.313511	0.624	0.504	0.0919164
	IER5L	2.91e-06	0.736184	0.198	0.113	0.0981169
	BHLHE40	3.65e-06	0.452662	0.22	0.131	0.12284
	NAA20	6.49e-06	0.590055	0.258	0.165	0.218588
	CD14	1.13e-05	0.257905	0.885	0.806	0.382039
	PFKP	1.22e-05	0.862731	0.127	0.064	0.412596
	TUFM	1.25e-05	0.281724	0.547	0.424	0.420502
	DOK3	1.28e-05	0.345459	0.492	0.377	0.432407
	RPL34	1.48e-05	-0.128704	0.994	0.994	0.497285
	S100A9	1.55e-05	0.172678	0.998	0.991	0.521205
	RPS28	1.95e-05	-0.105354	1	0.994	0.657083
	RPS15A	2.09e-05	-0.117012	0.998	0.992	0.70531
	RPL36	2.28e-05	-0.123312	0.995	0.988	0.768915
	RPS29	2.78e-05	-0.292698	0.79	0.813	0.936268
	CTSB	3.11e-05	0.179052	0.935	0.912	1
	S100A11	3.11e-05	0.118489	0.997	0.987	1
	P4HB	3.27e-05	0.215594	0.745	0.629	1
	RPS26	3.54e-05	-0.131382	0.998	0.99	1
	GCHFR	4.27e-05	0.538564	0.233	0.15	1
	GAPDH	4.69e-05	0.110348	0.998	0.992	1
	AC004556.1	5.32e-05	1.2156	0.058	0.02	1
	RAD50	6.72e-05	0.670916	0.186	0.114	1
	TMEM176A	7.33e-05	0.299026	0.664	0.57	1
	LPIN2	8.33e-05	0.659083	0.171	0.103	1
	MRPS15	8.86e-05	0.404867	0.392	0.297	1
	TMED9	9.07e-05	0.42923	0.482	0.39	1
	FADS1	9.17e-05	0.580758	0.22	0.146	1
	GM2A	9.46e-05	0.353022	0.409	0.305	1
	STXBP2	9.84e-05	-0.373246	0.67	0.707	1
	CTSZ	0.000104986	0.190781	0.865	0.804	1
	RGS14	0.000110426	0.350749	0.293	0.203	1
	CLU	0.000110617	0.359005	0.459	0.358	1
	SMDT1	0.000111184	0.271205	0.659	0.558	1
	PPIF	0.000118719	0.621615	0.31	0.224	1
	PABPC4	0.000123397	0.37383	0.258	0.174	1
	PKM	0.000123539	0.156774	0.926	0.897	1
	RNASE2	0.00012723	0.364925	0.452	0.348	1
	VEGFB	0.000131374	0.759635	0.164	0.1	1
	ZNF503	0.0001351	1.82525	0.04	0.011	1
	TMEM167A	0.000150268	0.240979	0.714	0.619	1
	C14orf166	0.000151133	0.291706	0.567	0.471	1
	ENO1	0.000151809	0.165834	0.922	0.883	1
	GLRX5	0.000153933	0.425464	0.281	0.199	1
	SHKBP1	0.000156169	0.233216	0.651	0.564	1
	RNF130	0.000157211	0.185081	0.891	0.837	1
	CXorf38	0.000160908	0.415628	0.258	0.175	1
	GRN	0.000175242	0.186192	0.959	0.91	1
	TUBB6	0.00018044	0.587984	0.147	0.087	1
	METTL7B	0.000212864	1.73867	0.049	0.017	1
	SLC25A22	0.000216276	-2.41482	0.009	0.04	1
	ACTB	0.000219076	0.104942	1	0.999	1
	RNF31	0.000223658	0.666891	0.077	0.035	1
	FCGR1A	0.000234851	0.353168	0.404	0.316	1
	IL18	0.000238606	0.497933	0.31	0.233	1
	C22orf29	0.000250104	1.83132	0.031	0.007	1
	MGST2	0.000250806	0.462901	0.315	0.232	1
	RBM19	0.000251395	0.908944	0.098	0.051	1
	CEBPD	0.000252734	0.146402	0.982	0.959	1
	PCBP1	0.00025354	0.17021	0.86	0.802	1
	DUSP1	0.00025579	0.204082	0.969	0.935	1
	RPS10	0.000267292	-0.357069	0.522	0.585	1
	MGAT1	0.000268826	0.222454	0.661	0.561	1
	TMEM176B	0.000282667	0.263262	0.717	0.633	1
	CD53	0.000305612	0.239407	0.653	0.572	1
	RPL38	0.000306812	-0.211259	0.874	0.864	1
	DDOST	0.000331848	0.288991	0.485	0.39	1
	FMN1	0.000338046	0.424457	0.206	0.138	1
	REEP4	0.000362246	0.391596	0.31	0.227	1
	DNASE2	0.000362264	0.394404	0.372	0.295	1
	CTD-2033D15.3	0.000363439	1.70291	0.034	0.009	1
	BTBD2	0.000365666	0.37607	0.232	0.16	1
	STRA13	0.000369206	0.261144	0.353	0.26	1
	DUSP5	0.000371441	-2.05788	0.006	0.033	1
	STAT2	0.00039244	-0.564841	0.346	0.411	1
	ERCC4	0.000402497	0.619196	0.091	0.046	1
	FCN1	0.000410008	0.145467	0.988	0.969	1
	CIAPIN1	0.000416234	0.437445	0.163	0.102	1
	PDIA5	0.000417198	0.654674	0.106	0.057	1
	DCAF7	0.000430342	0.442622	0.31	0.232	1
	FGR	0.000440152	0.174993	0.856	0.788	1
	RABAC1	0.00045705	0.202856	0.767	0.681	1
	COMT	0.000484168	0.205024	0.733	0.659	1
	SIGLEC9	0.000489281	0.329343	0.349	0.26	1
	SLC22A5	0.000492118	0.720076	0.092	0.048	1
	TOR2A	0.000495571	0.446689	0.24	0.166	1
	CD36	0.000508654	0.199508	0.736	0.639	1
	LMNA	0.000510378	0.297297	0.269	0.193	1
	BRI3	0.000524605	0.133768	0.965	0.943	1
	CPOX	0.000534791	1.04104	0.084	0.043	1
	JADE2	0.00054185	-1.63204	0.018	0.052	1
	TMED10	0.000546688	0.293699	0.513	0.427	1
	TMED2	0.000548591	0.31874	0.387	0.301	1
	TP53I13	0.000631227	0.558093	0.18	0.117	1
	SRSF11	0.000637263	0.253152	0.458	0.363	1
	PRDX3	0.000639047	0.227469	0.559	0.472	1
	RAB3D	0.000648997	0.314251	0.343	0.257	1
	RPS19	0.000659889	-0.155094	0.997	0.996	1
	MTDH	0.000661355	0.240177	0.8	0.738	1
	LCK	0.000711036	-3.74078	0.003	0.024	1
	YBX3	0.000724429	0.280031	0.601	0.516	1
	CORO1C	0.000729668	0.232236	0.367	0.277	1
	TSFM	0.000733456	0.576126	0.083	0.042	1
	IQGAP2	0.00074779	0.342412	0.366	0.284	1
	LSP1	0.00075845	-0.242327	0.849	0.878	1
	PRKCDBP	0.000772397	1.02381	0.091	0.049	1
	SDR39U1	0.000775669	0.534099	0.249	0.18	1
	PSMD8	0.000806989	0.256617	0.559	0.477	1
	MGST1	0.000819642	0.180438	0.708	0.603	1
	ATP5B	0.000822213	0.208287	0.783	0.744	1
	C6orf1	0.000849047	0.334895	0.31	0.231	1
	SDF2L1	0.000860359	0.336603	0.321	0.242	1
	H2AFY	0.000861748	0.145227	0.782	0.715	1
	RASSF4	0.000880439	0.171216	0.404	0.312	1
	VPS72	0.000886152	0.574576	0.189	0.126	1
	CUL5	0.000886443	0.623747	0.201	0.138	1
	MT-ND3	0.000889606	-0.15005	0.985	0.983	1
	CHST13	0.000941699	0.912655	0.103	0.058	1
	AACS	0.00095187	1.77173	0.038	0.013	1
	MS4A6A	0.000956072	0.164335	0.945	0.877	1
	FAM20A	0.000996138	0.654941	0.174	0.114	1
	SPINT2	0.00100534	0.26729	0.355	0.268	1
	DPP7	0.00101611	0.250004	0.547	0.466	1
	ME1	0.00101654	0.714884	0.097	0.053	1
	SACM1L	0.00102356	0.626729	0.114	0.066	1
	NMT1	0.00103641	0.371852	0.209	0.144	1
	ALOX5	0.00103854	0.208945	0.515	0.422	1
	CTSH	0.00105988	0.213191	0.731	0.648	1
	GSTZ1	0.00109805	0.591936	0.091	0.049	1
	ZNF414	0.00110114	0.597991	0.147	0.094	1
	SERPINB1	0.00110629	0.151619	0.892	0.836	1
	TBCB	0.00111938	0.197378	0.495	0.397	1
	F5	0.00115554	0.504296	0.215	0.153	1
	CAPG	0.00117106	0.169264	0.806	0.719	1
	EVL	0.00117516	-1.32772	0.063	0.108	1
	IGSF6	0.00117587	0.217994	0.733	0.681	1
	COLGALT1	0.00118557	0.237555	0.323	0.242	1
	SEC22C	0.00121242	0.339674	0.103	0.058	1
	PXN-AS1	0.00121681	0.96316	0.029	0.008	1
	TBKBP1	0.00122305	1.9578	0.031	0.009	1
	TMEM99	0.00122878	2.43233	0.023	0.005	1
	TWF2	0.00124372	0.211339	0.621	0.523	1
	FYTTD1	0.00124554	0.576298	0.206	0.145	1
	MTF1	0.00129291	0.56141	0.164	0.108	1
	ZBED1	0.00132949	0.532552	0.151	0.098	1
	ZFP36	0.00135318	0.153277	0.817	0.771	1
	LDHA	0.00137538	0.19519	0.691	0.597	1
	SSSCA1	0.00138273	0.277987	0.267	0.196	1
	POGK	0.00140228	0.479949	0.174	0.115	1
	TXN2	0.00143186	0.315304	0.395	0.312	1
	ZNF484	0.00144032	2.55073	0.018	0.003	1
	SDCBP	0.00145552	0.142759	0.848	0.802	1
	IL10	0.00146282	1.3777	0.032	0.01	1
	PTMS	0.00147771	0.365552	0.333	0.256	1
	GLB1	0.00148398	0.364333	0.281	0.211	1
	STMN3	0.00149782	-2.47806	0.003	0.022	1
	RNF41	0.00155108	0.583233	0.154	0.101	1
	MAPK3	0.00156353	0.347916	0.189	0.127	1
	ZNF480	0.00157407	0.936015	0.083	0.045	1
	CD81	0.00160923	0.26845	0.467	0.389	1
	CNBP	0.00168422	0.144467	0.892	0.859	1
	ATP6AP1	0.00173646	0.213158	0.456	0.367	1
	TBC1D12	0.00174549	0.609375	0.069	0.035	1
	NUP58	0.00176669	0.29436	0.186	0.127	1
	FUCA2	0.00178744	0.175536	0.255	0.183	1
	SPRYD3	0.00181345	0.868567	0.092	0.052	1
	IGFBP7	0.00185117	0.26918	0.323	0.246	1
	GAN	0.00185156	1.40666	0.041	0.016	1
	PXMP2	0.00185415	1.09315	0.037	0.013	1
	NRG1	0.00187203	0.411995	0.261	0.197	1
	NACC2	0.00189095	0.132733	0.387	0.299	1
	PDIA6	0.0018986	0.294067	0.41	0.334	1
	DUSP3	0.0019174	0.24068	0.336	0.259	1
	LYSMD2	0.00193994	0.47957	0.261	0.198	1
	NCBP2-AS2	0.00197109	0.289757	0.3	0.226	1
	NSFL1C	0.00198808	0.308714	0.303	0.229	1
	PLXNC1	0.00198818	0.287706	0.358	0.286	1
	FMNL2	0.00199914	-1.9842	0.012	0.038	1
	ADAM9	0.00201358	0.488658	0.207	0.149	1
	MLEC	0.00202785	0.244227	0.335	0.256	1
	HMGN2	0.00202862	0.218121	0.722	0.647	1
	UBE2E1	0.00205366	0.396915	0.241	0.177	1
	RPL41	0.00205957	-0.086087	1	0.998	1
	EEF2	0.00211428	0.141757	0.892	0.849	1
	PKN2	0.00212355	-0.513818	0.235	0.295	1
	VIM	0.00213042	0.144606	0.998	0.988	1
	JUNB	0.00213056	0.161614	0.854	0.797	1
	EIF3H	0.00214412	0.177979	0.736	0.66	1
	TMBIM6	0.00215279	0.122854	0.727	0.645	1
	CECR5	0.00218053	0.304161	0.275	0.209	1
	ADRBK1	0.00218978	-0.327288	0.628	0.668	1
	DPP3	0.00220451	0.710876	0.084	0.047	1
	CD247	0.00221424	-4.5535	0	0.014	1
	EXT2	0.00227249	0.118902	0.086	0.047	1
	CDKN1C	0.00232133	-2.47951	0.022	0.051	1
	KIN	0.00234272	0.401411	0.209	0.149	1
	TSN	0.00235248	0.511814	0.149	0.098	1
	ASGR2	0.00237744	0.146652	0.657	0.559	1
	BLVRB	0.00237973	0.13014	0.891	0.817	1
	SMCO4	0.0023946	0.206939	0.478	0.389	1
	CD58	0.00240421	0.304417	0.217	0.155	1
	VSIG4	0.00240532	1.03368	0.029	0.009	1
	POP7	0.00241314	0.572842	0.161	0.11	1
	BCAT2	0.00241965	0.708363	0.069	0.036	1
	KRT23	0.00246548	2.17516	0.022	0.005	1
	NCF1	0.00253971	-0.430466	0.656	0.677	1
	CCDC9	0.00257918	0.599678	0.131	0.084	1
	CPVL	0.00260422	0.255285	0.654	0.602	1
	GIMAP7	0.00262134	0.222765	0.524	0.436	1
	CD3D	0.00263465	-3.0888	0.006	0.027	1
	DRG1	0.00265908	0.256402	0.218	0.155	1
	ID1	0.00267641	0.600326	0.151	0.101	1
	UBAC2-AS1	0.00268262	1.03375	0.032	0.011	1
	GALNT6	0.00270807	0.455873	0.144	0.095	1
	S100A10	0.00271566	0.0974689	0.989	0.984	1
	FAM118A	0.00275577	0.303959	0.215	0.154	1
	OXA1L	0.00275784	0.318743	0.432	0.354	1
	TIMM23	0.0027832	0.491587	0.169	0.116	1
	SNRPB	0.00279581	0.249125	0.515	0.44	1
	UCP2	0.00285279	0.208518	0.662	0.587	1
	ASGR1	0.00285623	0.165036	0.647	0.559	1
	MRPS12	0.00287294	0.355787	0.32	0.252	1
	HINT1	0.00287563	0.146995	0.806	0.749	1
	FAM60A	0.00288682	0.354176	0.1	0.058	1
	TBK1	0.00293975	0.874603	0.121	0.077	1
	SCRG1	0.00294984	2.86035	0.017	0.003	1
	ZNF260	0.00296725	1.58555	0.023	0.006	1
	RBM42	0.00298279	0.32163	0.31	0.239	1
	CCDC125	0.00299865	-1.63935	0.009	0.032	1
	SPATA7	0.00300845	1.49756	0.017	0.003	1
	HS1BP3	0.00301381	0.521741	0.166	0.113	1
	EPHA1-AS1	0.00301972	1.31593	0.035	0.013	1
	LBR	0.00302072	0.170091	0.366	0.278	1
	IFIT1	0.0030225	-0.730811	0.046	0.085	1
	PM20D2	0.00304222	1.33607	0.046	0.02	1
	LINC00539	0.00304811	2.05472	0.017	0.003	1
	PRUNE2	0.00306811	1.76338	0.017	0.003	1
	ATP6V1F	0.00309167	0.152997	0.839	0.795	1
	COMMD7	0.00311602	0.385571	0.304	0.235	1
	HOXA10	0.00312139	0.822438	0.055	0.027	1
	ACVRL1	0.00314065	1.36068	0.052	0.024	1
	MRPL22	0.00315698	0.566017	0.181	0.128	1
	ZNF557	0.00317399	1.16208	0.054	0.025	1
	TALDO1	0.0032049	0.113777	0.959	0.933	1
	CCDC25	0.00321865	0.210623	0.166	0.112	1
	LAMTOR1	0.00328325	0.144024	0.82	0.76	1
	ICT1	0.00336407	0.381114	0.215	0.155	1
	RBM8A	0.00340404	0.160463	0.49	0.404	1
	PEAK1	0.00341296	1.02138	0.046	0.02	1
	HLA-B	0.00345229	0.0822195	0.998	0.99	1
	GBP4	0.00346771	-0.828462	0.055	0.096	1
	NOL3	0.00347016	0.542483	0.074	0.04	1
	ADAP2	0.00349067	0.288161	0.272	0.206	1
	IFFO2	0.00352526	0.50032	0.043	0.018	1
	ENDOV	0.00353628	0.565592	0.097	0.057	1
	MAD1L1	0.00355536	0.276399	0.203	0.147	1
	PRDX2	0.00355595	0.269656	0.324	0.255	1
	C20orf27	0.00363685	-0.506837	0.401	0.448	1
	SLC35C1	0.0036902	0.892634	0.063	0.033	1
	MAML3	0.0037023	-0.695715	0.112	0.161	1
	KIZ	0.00376354	-1.95825	0.012	0.036	1
	PLBD2	0.00379277	0.313792	0.207	0.149	1
	MVP	0.0038732	0.253879	0.476	0.394	1
	LSM3	0.00391239	0.218765	0.313	0.24	1
	NT5DC2	0.0039211	0.609674	0.111	0.069	1
	GPRC5C	0.00392348	1.35909	0.026	0.008	1
	KCNK13	0.00392976	1.43503	0.026	0.008	1
	FCMR	0.00400369	-3.40174	0.002	0.016	1
	CCT2	0.00402337	0.276686	0.258	0.194	1
	OSTC	0.00407212	0.246942	0.461	0.384	1
	SAR1B	0.00407459	0.344332	0.224	0.165	1
	HDDC2	0.00407876	0.457775	0.174	0.122	1
	DNTTIP1	0.00408358	0.319583	0.335	0.27	1
	TCF7	0.00410957	-2.86226	0.005	0.022	1
	CYP27A1	0.00412248	0.131324	0.505	0.418	1
	SAT2	0.00419395	0.214779	0.59	0.507	1
	AMPH	0.00422857	1.77004	0.028	0.009	1
	LINC01220	0.00422857	1.50671	0.028	0.009	1
	PLIN3	0.00423122	0.226176	0.382	0.312	1
	SLC25A46	0.00428906	0.571035	0.126	0.083	1
	HSD17B4	0.00431211	0.294453	0.332	0.263	1
	MTHFD2L	0.0043308	0.524435	0.109	0.069	1
	FAM192A	0.00433197	0.210736	0.264	0.199	1
	CCT6A	0.00436098	0.278929	0.43	0.353	1
	RP1-102E24.8	0.00440678	2.16921	0.014	0.002	1
	ERCC1	0.00441495	0.281472	0.415	0.339	1
	NUDC	0.00442495	0.211472	0.32	0.247	1
	LGALS1	0.00442724	0.0723281	0.997	0.983	1
	KCNQ1	0.00445929	0.156727	0.28	0.21	1
	FPR1	0.00448992	0.132924	0.871	0.806	1
	RPL26	0.00449004	-0.0903109	0.978	0.975	1
	CDC7	0.00449134	1.82526	0.014	0.002	1
	PARVB	0.00449766	0.270317	0.276	0.21	1
	CPSF2	0.00450393	0.310952	0.198	0.142	1
	ARL6IP4	0.00456726	-0.175378	0.731	0.753	1
	NARF	0.00459072	0.379894	0.177	0.123	1
	STAT4	0.00463869	-3.49766	0	0.012	1
	HIST1H2BF	0.00463869	-4.05593	0	0.012	1
	CD96	0.00463869	-4.17489	0	0.012	1
	TRBC1	0.00463869	-4.99815	0	0.012	1
	BRIX1	0.00469941	0.449788	0.078	0.044	1
	CCDC61	0.0047573	0.62904	0.071	0.039	1
	TMEM245	0.00477713	0.594733	0.097	0.059	1
	FRAT2	0.00481539	0.28166	0.404	0.329	1
	CRLS1	0.00482906	0.140364	0.2	0.143	1
	BOLA1	0.00485398	1.11344	0.063	0.034	1
	PDIA3	0.00485687	0.234753	0.505	0.436	1
	YTHDF1	0.00498354	0.279681	0.167	0.115	1
	RAB3GAP2	0.00499059	0.221937	0.135	0.09	1
	SLC2A9	0.00503854	0.267755	0.103	0.063	1
	GEMIN7	0.00509098	0.324351	0.161	0.111	1
	PPP1R14B	0.00512071	0.272805	0.327	0.251	1
	FAM175B	0.00512854	0.748157	0.08	0.046	1
	GTSF1	0.00513688	0.661562	0.066	0.036	1
	PSMC3	0.00516567	0.115252	0.293	0.218	1
	NBPF12	0.0051804	-1.6721	0.012	0.035	1
	CREG1	0.0051834	0.196804	0.619	0.558	1
	DLGAP1-AS1	0.00523067	0.639272	0.032	0.012	1
	RIOK2	0.00523767	0.656778	0.08	0.046	1
	DDX56	0.00525399	0.475225	0.152	0.104	1
	RP5-1171I10.5	0.0052552	-0.784174	0.152	0.204	1
	MED24	0.00532398	0.825338	0.077	0.044	1
	RAB11A	0.0053344	0.213309	0.449	0.37	1
	MAT2A	0.00537529	0.232765	0.407	0.333	1
	TKFC	0.0053882	0.737611	0.106	0.067	1
	SRC	0.00546478	0.517077	0.078	0.045	1
	FUT7	0.00549787	0.3121	0.052	0.025	1
	ERGIC3	0.00550161	0.255205	0.464	0.397	1
	RRBP1	0.00552715	0.227387	0.442	0.372	1
	LILRB4	0.00555576	0.174743	0.387	0.307	1
	RSAD1	0.00555881	0.546243	0.077	0.044	1
	CCDC28A	0.00556812	0.316933	0.137	0.091	1
	TJAP1	0.00558025	0.647475	0.075	0.043	1
	DIMT1	0.00573423	0.767947	0.072	0.041	1
	RHOA	0.00577075	0.0741417	0.959	0.942	1
	ANTXR2	0.00577724	0.401317	0.134	0.089	1
	MARVELD1	0.00578667	0.378123	0.187	0.136	1
	ZAP70	0.00579142	-3.10982	0.002	0.015	1
	OCIAD2	0.00581374	-2.52917	0.002	0.015	1
	TDRD7	0.00581385	0.802514	0.095	0.059	1
	SIRPA	0.00582427	0.226237	0.39	0.315	1
	GPALPP1	0.00582686	1.02023	0.072	0.041	1
	AC006129.2	0.00583613	-2.26901	0.002	0.015	1
	HSD17B13	0.00585197	3.23138	0.011	0.001	1
	HRAS	0.00586374	0.322239	0.117	0.075	1
	EVI5L	0.0058705	-1.47941	0.014	0.037	1
	ECHDC1	0.00610799	0.230934	0.355	0.283	1
	TXNDC9	0.00612296	0.40683	0.175	0.125	1
	FHL3	0.00613068	0.194734	0.312	0.243	1
	ACBD5	0.00619023	0.52135	0.149	0.102	1
	ZGRF1	0.00626734	2.26533	0.023	0.007	1
	TIMM17B	0.00636429	0.245728	0.389	0.315	1
	PTAFR	0.00636747	0.219305	0.479	0.414	1
	LY86	0.0063769	0.237382	0.542	0.471	1
	STAU1	0.00639692	0.264405	0.298	0.233	1
	PCNP	0.00643834	0.171943	0.287	0.218	1
	MFSD5	0.00644269	0.322873	0.141	0.096	1
	TCEAL8	0.00646694	0.216969	0.088	0.052	1
	GAS6	0.00649426	0.56495	0.108	0.068	1
	FAM200B	0.00656145	0.162149	0.573	0.494	1
	LILRA6	0.00659572	0.174308	0.485	0.414	1
	ETHE1	0.00663834	0.207975	0.432	0.356	1
	MANBA	0.00665381	0.2772	0.41	0.339	1
	DNTTIP2	0.00666571	0.38089	0.238	0.18	1
	VPS29	0.00666891	0.224007	0.548	0.482	1
	FAM161B	0.00673407	-3.71068	0	0.011	1
	FHL2	0.00673407	-4.57408	0	0.011	1
	NUCB2	0.00673457	0.413614	0.172	0.123	1
	TRMT112	0.00676727	0.177558	0.65	0.566	1
	ZSWIM6	0.00680239	0.240347	0.25	0.189	1
	SNAP29	0.00682763	0.26916	0.264	0.2	1
	C1RL	0.00688293	0.231617	0.143	0.097	1
	CALR	0.00688438	0.260594	0.591	0.522	1
	RELA	0.00699539	0.267115	0.217	0.161	1
	RALGAPA2	0.00701638	0.191947	0.19	0.138	1
	SLC25A51	0.00706814	-1.00796	0.046	0.08	1
	PLA2G7	0.00711415	0.250586	0.233	0.174	1
	RPN2	0.00715422	0.201649	0.493	0.42	1
	SLC3A2	0.00717125	0.230495	0.424	0.352	1
	TMEM70	0.00719426	0.496888	0.224	0.172	1
	SRFBP1	0.00721209	0.40825	0.098	0.061	1
	RPN1	0.00728877	0.2095	0.528	0.45	1
	MXRA7	0.00730395	0.751401	0.054	0.028	1
	CEPT1	0.0074404	0.450365	0.124	0.083	1
	NDUFB4	0.00746056	0.196461	0.633	0.55	1
	NAT1	0.00763335	1.05768	0.026	0.009	1
	THBS1	0.00763647	0.150481	0.611	0.519	1
	MAGEF1	0.00764984	0.94404	0.072	0.042	1
	FLOT1	0.00767204	0.197127	0.479	0.408	1
	LRP1	0.00768018	0.15961	0.763	0.705	1
	ICAM1	0.00769371	0.409645	0.151	0.105	1
	IFNGR1	0.00781896	0.196282	0.694	0.634	1
	CRTAP	0.00782499	0.13762	0.664	0.581	1
	APLP2	0.00792658	0.169105	0.862	0.821	1
	ZMYM4-AS1	0.00793226	1.88827	0.017	0.004	1
	L3MBTL3	0.00795387	-0.888664	0.04	0.071	1
	CCDC107	0.00795714	0.370929	0.223	0.168	1
	SIK3	0.00798665	-0.648597	0.195	0.244	1
	IFT81	0.00800889	2.25384	0.017	0.004	1
	KTI12	0.00807427	-0.897227	0.046	0.078	1
	CNP	0.00808291	0.327523	0.141	0.097	1
	APBB1IP	0.00810603	0.151384	0.625	0.563	1
	CECR1	0.00811099	0.184712	0.565	0.489	1
	FCGR3B	0.00811129	-2.00876	0.005	0.02	1
	HIST1H1E	0.00812266	-0.33846	0.338	0.388	1
	UCK1	0.0081347	0.457864	0.077	0.045	1
	ACTR1A	0.00815552	0.28471	0.283	0.223	1
	SSNA1	0.00822819	0.161839	0.461	0.384	1
	HMGXB3	0.00825103	0.335341	0.203	0.15	1
	RAB1A	0.00825555	0.250125	0.318	0.261	1
	GALK1	0.0082569	0.167913	0.382	0.312	1
	SETD7	0.00832624	0.299851	0.131	0.088	1
	ALYREF	0.00833124	0.202938	0.478	0.413	1
	CLCF1	0.00836999	-2.3452	0.002	0.014	1
	GRK5	0.0083738	0.872096	0.041	0.019	1
	ABCC3	0.00838582	-1.15428	0.041	0.072	1
	PLEK	0.00841295	0.0911215	0.625	0.546	1
	RCHY1	0.00845266	0.456816	0.12	0.08	1
	RPL10	0.00845372	0.0807012	0.998	0.994	1
	CBFA2T2	0.00848815	0.376776	0.066	0.037	1
	GPATCH2	0.0084886	0.63503	0.063	0.035	1
	MRPS26	0.00857279	0.235496	0.214	0.158	1
	NSUN4	0.00857695	0.945211	0.058	0.032	1
	SPINT1	0.00868031	0.186289	0.2	0.145	1
	UGCG	0.00870865	0.963609	0.04	0.018	1
	AHCY	0.00873467	0.302486	0.164	0.116	1
	EIF4EBP3	0.00875805	-0.950519	0.052	0.086	1
	ACSL1	0.00878057	0.126846	0.531	0.456	1
	TOP1MT	0.00879667	0.74707	0.058	0.032	1
	GCA	0.00881838	0.170562	0.791	0.707	1
	TRIM66	0.0088338	0.325715	0.046	0.022	1
	ANXA2	0.00884118	0.0879911	0.963	0.937	1
	ZNF862	0.00886522	0.497397	0.063	0.035	1
	PGRMC1	0.0088737	-0.76583	0.132	0.175	1
	METTL2B	0.0089084	0.51662	0.058	0.032	1
	RERE	0.00899995	-0.594302	0.155	0.203	1
	GP1BA	0.00902278	-1.34807	0.008	0.025	1
	HMBS	0.0090403	0.565714	0.103	0.066	1
	MORC3	0.00914332	0.400135	0.169	0.121	1
	DBF4	0.00925334	0.505133	0.037	0.016	1
	RP11-434B12.1	0.00929424	2.86307	0.012	0.002	1
	IFIT2	0.00931701	-0.882565	0.077	0.116	1
	TOMM5	0.00931873	0.225983	0.336	0.27	1
	FAM96B	0.00935739	0.154165	0.613	0.532	1
	GYG1	0.00936427	0.232324	0.346	0.275	1
	CTD-3203P2.3	0.0094023	2.36612	0.012	0.002	1
	SLFN11	0.0094247	0.337724	0.221	0.167	1
	ALKBH7	0.00942511	0.139571	0.593	0.508	1
	CYP51A1	0.0095552	0.895499	0.08	0.049	1
	PSMG2	0.00961298	0.220974	0.396	0.328	1
	RNF175	0.00964981	0.462941	0.018	0.005	1
	EFHD2	0.0096719	0.134351	0.92	0.893	1
	UROD	0.00967447	0.293218	0.21	0.157	1
	PIM2	0.00968131	-2.42596	0.009	0.028	1
	DCP2	0.00971106	0.285812	0.39	0.319	1
	STAT1	0.0097241	-0.254002	0.521	0.552	1
	NKG7	0.00975454	0.339838	0.257	0.201	1
	TPP1	0.00978595	0.137337	0.564	0.506	1
	DAD1	0.00993453	0.18135	0.587	0.514	1
	EIF2B1	0.00999855	0.416715	0.203	0.154	1
	IAH1	0.0100585	0.242289	0.359	0.296	1
	PALLD	0.010278	0.570475	0.054	0.029	1
	MED11	0.0102802	0.371322	0.106	0.069	1
	APOL3	0.0102871	-0.716407	0.083	0.122	1
	DIAPH1	0.0103148	-0.384719	0.359	0.407	1
	APOBR	0.0103438	0.154818	0.384	0.317	1
	LIN7C	0.0103488	0.503769	0.092	0.058	1
	PRKAA1	0.010441	0.241818	0.131	0.09	1
	ARF4	0.0104563	0.173642	0.382	0.314	1
	TUBB1	0.0104736	-1.03149	0.065	0.1	1
	AMFR	0.0104756	0.180624	0.172	0.123	1
	ODF3B	0.0105663	0.170715	0.676	0.602	1
	ZNF517	0.0106984	1.63564	0.02	0.006	1
	MRPS34	0.0107805	0.164495	0.504	0.419	1
	RNF145	0.0108056	-0.571383	0.197	0.244	1
	FDFT1	0.0108056	0.0919858	0.32	0.249	1
	MPP3	0.010877	1.14051	0.02	0.006	1
	RPL37	0.0109442	-0.0814959	0.991	0.973	1
	CCR2	0.0109648	0.162524	0.336	0.275	1
	FCGRT	0.0109822	0.137847	0.796	0.756	1
	APBA3	0.0110433	-1.41748	0.035	0.063	1
	FANCF	0.0110566	0.808957	0.049	0.025	1
	RNF40	0.011064	0.317693	0.187	0.138	1
	CCDC22	0.0110844	0.215289	0.178	0.129	1
	RPS18	0.0111172	-0.0770393	1	0.995	1
	HYOU1	0.0111302	0.604996	0.121	0.084	1
	SAFB	0.0111302	0.0317464	0.255	0.194	1
	SERBP1	0.0111676	0.1727	0.594	0.542	1
	ATP6V1E2	0.0111822	1.0156	0.058	0.033	1
	RABGGTA	0.0112051	0.424279	0.178	0.13	1
	ASB13	0.0112073	0.694636	0.051	0.027	1
	HEBP2	0.0112164	0.106027	0.737	0.654	1
	CPEB4	0.0113226	0.345647	0.157	0.112	1
	PACSIN2	0.0113397	0.346967	0.26	0.206	1
	SLK	0.0113423	0.221056	0.227	0.174	1
	FN3K	0.0114284	1.96611	0.022	0.007	1
	SLC25A24	0.0114351	0.139668	0.35	0.28	1
	SON	0.0114874	-0.194297	0.725	0.747	1
	FAM127A	0.0115198	0.1829	0.327	0.256	1
	ULK3	0.0115521	0.523958	0.081	0.05	1
	HNRNPM	0.0115959	0.177189	0.456	0.396	1
	CCDC53	0.0116994	0.317786	0.246	0.193	1
	NMB	0.0117546	1.49843	0.022	0.007	1
	NDRG2	0.0117546	1.42172	0.022	0.007	1
	PDE3B	0.0118073	-0.833914	0.045	0.075	1
	KIAA1522	0.0118131	1.32578	0.055	0.031	1
	PLOD1	0.0119028	0.276971	0.226	0.171	1
	TMEM179B	0.0120058	0.21635	0.45	0.379	1
	YIF1A	0.0120697	0.338702	0.269	0.211	1
	DCAF10	0.0121082	0.176302	0.131	0.09	1
	CENPU	0.012122	-2.4004	0.003	0.016	1
	PEBP1	0.0122051	0.286473	0.198	0.147	1
	ATP6V1D	0.0122284	0.229149	0.221	0.168	1
	MT-ATP6	0.01232	-0.0764162	0.997	0.993	1
	TPRG1-AS1	0.0123801	0.515436	0.043	0.021	1
	ZNF614	0.0124459	1.4507	0.023	0.008	1
	OSBPL1A	0.012461	0.534564	0.084	0.053	1
	F13A1	0.0125575	0.0704514	0.476	0.404	1
	SPTAN1	0.0125938	0.29236	0.23	0.177	1
	ZNF345	0.0126129	1.50163	0.023	0.008	1
	LRRC41	0.0126433	0.190762	0.118	0.078	1
	SMAP1	0.0126486	0.230137	0.327	0.264	1
	LETM2	0.0126503	1.57301	0.023	0.008	1
	ACY1	0.0126949	2.42477	0.014	0.003	1
	LAPTM4A	0.0127092	0.151532	0.504	0.424	1
	HIST1H1C	0.0127758	-0.630684	0.12	0.164	1
	ASB1	0.0128598	0.356479	0.121	0.082	1
	CINP	0.0128993	0.218111	0.195	0.143	1
	MXI1	0.0129334	0.587707	0.111	0.075	1
	KXD1	0.0129582	0.248961	0.398	0.328	1
	SNX17	0.0131535	0.168898	0.525	0.46	1
	HOOK3	0.0132215	0.255552	0.364	0.299	1
	ASRGL1	0.0132456	0.17887	0.187	0.139	1
	LPXN	0.0132801	0.318571	0.379	0.324	1
	TPT1	0.0132873	-0.135296	0.995	0.992	1
	CTSS	0.0133148	0.111209	0.991	0.969	1
	FNIP2	0.0133193	0.397431	0.155	0.112	1
	CTNNBIP1	0.0133662	0.279744	0.289	0.232	1
	SRP9	0.0133845	0.152872	0.515	0.435	1
	STK26	0.0134447	-1.13897	0.058	0.09	1
	CAPN2	0.0134579	0.13859	0.538	0.47	1
	KNSTRN	0.0136162	1.35814	0.035	0.016	1
	EHD3	0.013635	-2.65991	0.006	0.021	1
	C1orf43	0.0136526	0.140686	0.533	0.451	1
	TANGO6	0.0136832	1.27246	0.063	0.037	1
	GSTM1	0.0136943	0.50558	0.084	0.053	1
	GBAS	0.013697	0.156731	0.281	0.218	1
	ILF3	0.0137028	0.213234	0.367	0.308	1
	GALE	0.0137426	0.583946	0.058	0.033	1
	BAHCC1	0.0138025	0.728508	0.055	0.031	1
	CD3G	0.0138087	-2.38177	0.006	0.021	1
	FAM49B	0.0138246	0.0485005	0.647	0.571	1
	DOPEY2	0.0138312	0.40865	0.123	0.086	1
	ERMP1	0.0138476	-2.16323	0.006	0.021	1
	MEGF8	0.0138808	1.39458	0.034	0.015	1
	BCL3	0.0139411	0.063015	0.295	0.231	1
	WBSCR22	0.0139549	0.367061	0.163	0.118	1
	PFDN4	0.0139592	0.259436	0.235	0.18	1
	MPI	0.0140085	0.782093	0.054	0.03	1
	NGFRAP1	0.0140343	-1.44748	0.051	0.081	1
	LAMTOR2	0.0140526	0.1352	0.674	0.609	1
	CEBPB	0.0140831	0.131834	0.819	0.793	1
	RNF103	0.0141016	-1.25139	0.015	0.036	1
	ATP6AP2	0.014107	0.173472	0.512	0.441	1
	KIF20B	0.0141225	-1.56864	0.006	0.021	1
	EEF1E1	0.0141334	0.760323	0.054	0.03	1
	TSPO	0.0141535	0.102667	0.994	0.982	1
	CLEC4G	0.0141849	0.731211	0.052	0.029	1
	VCAN	0.014247	0.152898	0.969	0.937	1
	CD99	0.0143186	0.0875747	0.822	0.745	1
	ARL3	0.0144222	0.430828	0.114	0.076	1
	SNX21	0.0144243	0.591727	0.054	0.03	1
	MRVI1	0.0144312	-1.05026	0.015	0.036	1
	FBXO8	0.0145042	0.620175	0.035	0.016	1
	LINC00528	0.0145043	0.964075	0.034	0.015	1
	LSM10	0.0145352	0.16602	0.453	0.385	1
	ADGRE1	0.0145678	0.311101	0.126	0.088	1
	ABCD1	0.0145694	0.435222	0.12	0.083	1
	CD48	0.0146406	0.188681	0.664	0.614	1
	CNPY4	0.0147745	0.945505	0.031	0.013	1
	PMP22	0.0148202	0.69505	0.026	0.01	1
	CWC27	0.0148542	0.375504	0.126	0.087	1
	NUDT16	0.014862	0.142203	0.662	0.582	1
	MLLT1	0.0148642	0.408358	0.126	0.089	1
	MDH1	0.0148879	0.27489	0.309	0.25	1
	BSG	0.0148992	0.108759	0.57	0.507	1
	SIPA1	0.0149014	0.211428	0.37	0.308	1
	TESC	0.0149168	-0.529462	0.104	0.145	1
	SLC29A3	0.0149335	0.53149	0.072	0.044	1
	MOB1A	0.0149444	-0.20784	0.596	0.62	1
	ARSD	0.0149645	0.500084	0.115	0.077	1
	IGFBP2	0.0150409	0.349798	0.127	0.089	1
	SNX11	0.0151739	0.381959	0.117	0.08	1
	ST3GAL4	0.0153077	0.707947	0.052	0.029	1
	SLC25A43	0.0153994	0.751427	0.063	0.037	1
	RPGR	0.0154165	0.767848	0.051	0.028	1
	KPNA2	0.0154183	0.463671	0.08	0.05	1
	PSMC2	0.0154292	0.256899	0.215	0.164	1
	SAP18	0.0154936	0.128971	0.676	0.609	1
	HPRT1	0.0155006	0.229823	0.169	0.123	1
	DCTN3	0.0155264	0.108713	0.476	0.397	1
	ZUFSP	0.0155276	0.598547	0.052	0.029	1
	NCOA5	0.015541	1.01225	0.049	0.027	1
	IRF1	0.015605	-0.239232	0.556	0.589	1
	ZBED3-AS1	0.0156109	1.66641	0.015	0.004	1
	ELK3	0.0156824	0.275198	0.227	0.174	1
	REST	0.0157006	0.210719	0.212	0.161	1
	RLIM	0.0157229	0.395444	0.146	0.106	1
	SEC61B	0.0157298	0.119884	0.842	0.775	1
	IRF7	0.015762	-0.369224	0.415	0.454	1
	MLX	0.0157711	0.124968	0.447	0.384	1
	RAP1A	0.0158301	0.16484	0.585	0.522	1
	RQCD1	0.0158398	0.566047	0.083	0.052	1
	FAXDC2	0.0158786	-2.00631	0.008	0.023	1
	EDF1	0.0158877	0.165357	0.831	0.783	1
	UBQLN2	0.0159156	0.302345	0.183	0.138	1
	ZNF570	0.0159972	-1.70785	0.005	0.018	1
	ZNF641	0.0160048	0.147596	0.084	0.053	1
	TGFBR1	0.016103	0.0910958	0.104	0.069	1
	ITPRIP	0.0161831	-0.58275	0.083	0.12	1
	MRTO4	0.0162228	0.517759	0.078	0.049	1
	INTS8	0.016289	0.394402	0.149	0.108	1
	SPCS1	0.0163287	0.144429	0.553	0.484	1
	PQLC1	0.0163504	0.167319	0.253	0.197	1
	TFRC	0.0163669	0.546812	0.095	0.063	1
	NINJ1	0.0163874	0.115993	0.564	0.497	1
	ADIPOR2	0.0164126	0.262563	0.131	0.092	1
	GNL1	0.0164297	0.46685	0.094	0.061	1
	SRPK2	0.0164557	0.210778	0.276	0.218	1
	SF3B6	0.0164599	0.202516	0.512	0.456	1
	MCTS1	0.0165184	0.0894055	0.257	0.196	1
	PRKDC	0.0165426	0.190546	0.289	0.229	1
	RP11-290D2.6	0.0165511	-0.761136	0.409	0.445	1
	IER2	0.0165617	0.142848	0.65	0.589	1
	JUP	0.0165791	0.32001	0.152	0.11	1
	NCK1	0.0166733	0.30946	0.146	0.104	1
	HUS1	0.0166958	-0.58934	0.092	0.129	1
	DBNL	0.0167277	0.119489	0.548	0.469	1
	STOML2	0.0167584	0.227574	0.223	0.171	1
	ZNF592	0.0167785	0.203906	0.163	0.119	1
	RPS12	0.0168165	-0.0865316	0.997	0.996	1
	NIPBL	0.0168524	0.0773906	0.338	0.274	1
	TTC38	0.0168894	0.557633	0.06	0.035	1
	LCN2	0.0169036	-2.11687	0.014	0.033	1
	CD300LB	0.0169534	0.145029	0.157	0.111	1
	ARHGEF10L	0.0170553	0.301626	0.149	0.107	1
	KANSL1-AS1	0.0171229	-0.724256	0.063	0.096	1
	KCNE3	0.0171477	0.203283	0.303	0.244	1
	PRKCZ	0.0171565	-3.64685	0.002	0.012	1
	JAGN1	0.0171849	0.136989	0.212	0.159	1
	TOP3B	0.0172024	-0.809434	0.037	0.064	1
	PSMD14	0.017258	0.171649	0.143	0.101	1
	EPB41L3	0.017269	-0.716873	0.097	0.136	1
	LTBR	0.0173308	0.148181	0.545	0.469	1
	NR2C1	0.0175067	0.735673	0.068	0.041	1
	SDC4	0.0175414	-1.59674	0.015	0.035	1
	PRPF40A	0.0175419	0.18984	0.435	0.36	1
	SH3PXD2B	0.0175668	0.147605	0.137	0.097	1
	RFNG	0.0175786	0.0578939	0.167	0.121	1
	GNPDA1	0.0175854	0.299076	0.226	0.175	1
	ANGPTL6	0.0176538	1.7674	0.017	0.005	1
	RHBDD3	0.0176719	0.299538	0.069	0.042	1
	SLC2A3	0.0177121	0.124813	0.568	0.496	1
	TRAPPC3	0.0177441	0.296647	0.318	0.266	1
	MRPL27	0.0178024	0.230363	0.275	0.221	1
	SLC31A2	0.0178255	0.143273	0.375	0.306	1
	DPH3	0.017832	0.393897	0.203	0.157	1
	SDF2	0.0178346	0.08083	0.181	0.134	1
	IL6R	0.0178613	0.242602	0.333	0.275	1
	ZNF106	0.0178879	0.161483	0.647	0.583	1
	ARL6IP1	0.0179143	0.474903	0.154	0.113	1
	CYHR1	0.0179152	0.0805148	0.217	0.164	1
	ST13	0.0180154	0.217805	0.401	0.339	1
	SF3B4	0.0181041	0.196246	0.304	0.241	1
	C2CD2	0.0181239	-0.966154	0.014	0.033	1
	RPL15	0.0181858	0.067773	0.974	0.949	1
	BSCL2	0.0182383	0.884104	0.075	0.047	1
	CNDP2	0.0182564	0.124202	0.296	0.239	1
	ZNF506	0.0183715	-1.61425	0.023	0.045	1
	SYMPK	0.0183825	-0.616565	0.158	0.201	1
	LOXL3	0.018397	0.77853	0.045	0.023	1
	KIAA0100	0.0184091	0.204699	0.284	0.227	1
	HMOX1	0.0184152	-0.23755	0.492	0.41	1
	EMC7	0.0184781	0.326236	0.227	0.175	1
	NARS	0.0185001	0.157879	0.283	0.224	1
	PSMA1	0.0185514	0.124123	0.3	0.239	1
	ABHD14B	0.018565	0.151608	0.27	0.212	1
	BACE1	0.0185724	1.21309	0.041	0.021	1
	NPL	0.0185806	0.123586	0.375	0.305	1
	PREB	0.0186583	0.253656	0.214	0.165	1
	PPIB	0.0186626	0.159339	0.86	0.819	1
	COPG2	0.018796	1.15359	0.043	0.022	1
	OGFOD3	0.0189331	0.268649	0.143	0.101	1
	HTATIP2	0.0190149	0.155325	0.353	0.292	1
	MBNL1	0.0190328	-0.412596	0.47	0.495	1
	PDIA4	0.0190505	0.420747	0.189	0.146	1
	MAP4K2	0.0191031	-0.981865	0.046	0.074	1
	FASTK	0.0191753	0.210518	0.215	0.165	1
	LRRC58	0.0191841	0.321235	0.187	0.144	1
	TPRG1L	0.0192008	0.318857	0.094	0.061	1
	LAMTOR5	0.0192762	0.0855971	0.601	0.518	1
	PRELID1	0.0193216	0.0994136	0.908	0.857	1
	RBCK1	0.0193393	-0.522586	0.336	0.373	1
	OLA1	0.0193713	0.22567	0.272	0.217	1
	FZD1	0.0194928	-0.826201	0.017	0.037	1
	NOP58	0.0195448	0.154531	0.22	0.166	1
	UTP18	0.0196712	0.441971	0.18	0.137	1
	PSMD4	0.0197218	0.108674	0.473	0.397	1
	HNRNPF	0.0197226	0.183378	0.581	0.521	1
	LINC01004	0.0197251	2.89473	0.011	0.002	1
	E2F4	0.0197782	0.122409	0.286	0.229	1
	THUMPD3-AS1	0.0198864	0.346098	0.134	0.096	1
	CTC-479C5.12	0.019902	2.461	0.011	0.002	1
	SSC4D	0.0199464	2.23341	0.011	0.002	1
	SCUBE1	0.0199909	1.9242	0.011	0.002	1
	VCPIP1	0.0200717	0.273999	0.166	0.123	1
	RGL3	0.0200802	1.38884	0.011	0.002	1
	2024-09-08	0.020117	0.807831	0.018	0.006	1
	ABCF3	0.0201231	0.404488	0.095	0.063	1
	ACP6	0.020125	1.92013	0.011	0.002	1
	HIP1	0.0201528	0.307688	0.123	0.087	1
	UBE2D2	0.0202116	0.126068	0.599	0.537	1
	AMPD3	0.0202359	0.34918	0.088	0.057	1
	C9orf72	0.0202545	-0.831882	0.238	0.27	1
	PSMB6	0.0203008	0.164802	0.651	0.595	1
	LLPH	0.0203292	0.169696	0.132	0.094	1
	LYL1	0.0203749	0.0843249	0.462	0.385	1
	MRPS6	0.020407	0.30717	0.269	0.217	1
	GRAMD1A	0.0204471	0.215634	0.209	0.16	1
	SYNGR1	0.020484	0.179107	0.227	0.176	1
	DDX60L	0.0205442	-0.341675	0.218	0.264	1
	CAMLG	0.0205724	0.29713	0.232	0.183	1
	LHPP	0.0205901	0.388052	0.147	0.107	1
	ZNF706	0.0205914	0.128825	0.519	0.458	1
	GNB2L1	0.0206185	0.11279	0.965	0.951	1
	ZNF71	0.0206422	-1.0723	0.011	0.028	1
	MAPK13	0.0207337	1.25105	0.035	0.017	1
	WDR83OS	0.0207916	0.0954402	0.776	0.705	1
	NDUFB9	0.0208565	0.133023	0.808	0.745	1
	SHARPIN	0.0209585	0.177273	0.263	0.208	1
	ATP5G3	0.0209673	0.130922	0.768	0.713	1
	ATRAID	0.0210057	0.186143	0.372	0.312	1
	SNRPD3	0.0210441	0.0913365	0.578	0.491	1
	ATP6V1B2	0.0210662	0.118855	0.641	0.569	1
	HOXB2	0.0210791	0.681219	0.097	0.065	1
	DDX55	0.0211167	0.423691	0.075	0.047	1
	CAMTA1	0.0211258	0.190906	0.421	0.361	1
	ESRRA	0.0211583	0.351881	0.164	0.123	1
	ACOX2	0.0212071	1.14257	0.034	0.016	1
	PLBD1	0.0212078	0.157821	0.702	0.661	1
	IL13RA1	0.0212343	0.143656	0.246	0.192	1
	HIST1H2AC	0.0212379	-0.689996	0.161	0.204	1
	SDHD	0.0212914	0.124852	0.344	0.281	1
	YDJC	0.0214181	0.323639	0.164	0.121	1
	FCER1G	0.0214259	0.0840881	0.982	0.946	1
	TXNDC5	0.0214397	0.905219	0.06	0.036	1
	THAP3	0.0214825	0.377289	0.08	0.051	1
	VBP1	0.0214864	0.330118	0.18	0.136	1
	RAB13	0.0215517	0.158706	0.246	0.193	1
	HORMAD1	0.02161	0.790468	0.02	0.007	1
	HCK	0.0216701	0.123203	0.814	0.765	1
	NDUFA8	0.021687	0.144304	0.258	0.202	1
	RP11-295G20.2	0.0217072	0.285472	0.28	0.225	1
	OSBPL3	0.0217848	0.868863	0.058	0.035	1
	AHCYL1	0.0218208	0.333768	0.209	0.161	1
	ACTR3	0.0218414	0.0823097	0.694	0.645	1
	S100A8	0.0218679	0.0808086	0.997	0.979	1
	CD59	0.0218893	0.658715	0.037	0.018	1
	DNAJC1	0.0219099	0.0975948	0.223	0.174	1
	TNFSF13	0.0220194	0.145198	0.458	0.392	1
	PPM1G	0.0220492	0.210931	0.381	0.323	1
	TCF4	0.0221744	-0.469866	0.032	0.057	1
	NEK6	0.0221771	0.401217	0.16	0.12	1
	MAPKAPK5-AS1	0.02222	0.77648	0.127	0.093	1
	PRAF2	0.022231	0.766458	0.049	0.028	1
	PRRC2B	0.0222409	0.173328	0.295	0.241	1
	NAIP	0.0222979	0.103629	0.722	0.664	1
	LRPAP1	0.0222999	0.199715	0.505	0.462	1
	SNHG7	0.0223216	0.142626	0.413	0.35	1
	SLC35D2	0.0223549	-0.678777	0.095	0.13	1
	PSMA5	0.0223906	0.178558	0.438	0.371	1
	ARL6IP5	0.022402	0.167891	0.579	0.534	1
	RP11-793H13.11	0.0224455	1.6996	0.023	0.009	1
	UNC50	0.0224699	0.306847	0.19	0.147	1
	TFEC	0.0226137	0.237417	0.283	0.227	1
	TOX4	0.0226536	0.202525	0.266	0.216	1
	ADAM28	0.0226749	1.40838	0.025	0.01	1
	RHEB	0.0228293	0.232878	0.333	0.28	1
	CCDC71	0.0228492	0.281241	0.095	0.063	1
	VAMP8	0.0228577	0.093324	0.823	0.773	1
	SRP14-AS1	0.0228664	0.555964	0.031	0.014	1
	RP11-256L6.2	0.0228674	0.934485	0.022	0.008	1
	ZSCAN2	0.022888	1.20491	0.026	0.011	1
	FAH	0.0228901	0.372559	0.157	0.116	1
	TTC4	0.0229112	1.62297	0.025	0.01	1
	HIST1H4H	0.022993	-1.30383	0.014	0.032	1
	RP4-761J14.8	0.0232753	1.39055	0.028	0.012	1
	HBS1L	0.0232786	0.210404	0.115	0.081	1
	PDZK1IP1	0.0232967	-1.79567	0.018	0.038	1
	NPC2	0.0233067	0.132839	0.839	0.784	1
	ZNF852	0.0235245	1.01858	0.026	0.011	1
	HBG1	0.0235763	-1.96776	0.017	0.036	1
	DYNC1LI1	0.0236128	0.387686	0.207	0.161	1
	AP1S1	0.0236485	0.130363	0.16	0.118	1
	PBX2	0.0237303	-0.680556	0.138	0.175	1
	C14orf119	0.0237637	0.128236	0.289	0.232	1
	C19orf47	0.0237901	0.685286	0.029	0.013	1
	EMC3	0.0237931	0.138374	0.312	0.249	1
	RPP40	0.0238781	1.10642	0.026	0.011	1
	SRPRA	0.0239197	0.255618	0.286	0.227	1
	JPH4	0.0240015	0.774825	0.025	0.01	1
	ITGAX	0.0240461	-0.444383	0.39	0.418	1
	CBX5	0.0241368	0.438612	0.08	0.052	1
	PELI3	0.024139	0.780739	0.048	0.027	1
	PFN1	0.02414	0.0632993	0.998	0.993	1
	GAPT	0.0242359	-0.652842	0.131	0.168	1
	SAPCD2	0.0242367	0.535352	0.029	0.013	1
	IGF2R	0.0242444	0.0534148	0.542	0.477	1
	LINC00968	0.0243347	-2.41895	0.003	0.014	1
	SIPA1L1	0.0244951	-0.804777	0.127	0.163	1
	TMEM263	0.0245085	0.9437	0.028	0.012	1
	ARHGAP32	0.0245341	-2.19851	0.003	0.014	1
	BCL2L11	0.0245969	0.271752	0.118	0.083	1
	HSPA1A	0.0246163	0.202711	0.419	0.362	1
	HOXA9	0.0246329	0.814862	0.046	0.025	1
	TMSB10	0.0247804	-0.0674925	1	0.997	1
	FAM73B	0.0248471	-0.783519	0.032	0.056	1
	TRAC	0.0248561	-1.76515	0.003	0.014	1
	PCED1B	0.0249065	-2.75952	0.002	0.011	1
	THAP7	0.024912	0.557545	0.098	0.067	1
	KIAA1468	0.0249402	-0.741799	0.088	0.121	1
	QSOX1	0.0249422	0.25788	0.346	0.288	1
	AGPAT2	0.0249582	0.154987	0.398	0.331	1
	CACNA2D4	0.0249713	0.305941	0.171	0.128	1
	NDUFB1	0.0249764	-0.227919	0.654	0.662	1
	RP11-284N8.3	0.0250471	-2.43538	0.002	0.011	1
	AKR1B1	0.0250791	0.21241	0.227	0.179	1
	PHKG2	0.0252075	0.28771	0.23	0.182	1
	AURKAIP1	0.0252088	0.122672	0.674	0.628	1
	ZNF720	0.0252775	0.89134	0.063	0.039	1
	TRMT10A	0.0253723	0.444579	0.048	0.027	1
	IBTK	0.0253769	0.234521	0.155	0.114	1
	ABHD18	0.0254208	-0.839499	0.045	0.071	1
	SMAP2	0.0254571	0.116073	0.857	0.768	1
	CD300C	0.0255077	0.216492	0.398	0.337	1
	NHLRC1	0.0255078	2.2505	0.012	0.003	1
	NIFK	0.025602	0.21819	0.257	0.203	1
	C20orf197	0.0256577	2.04657	0.012	0.003	1
	IL16	0.0257765	0.186518	0.241	0.189	1
	ZNF205	0.0258084	1.40789	0.012	0.003	1
	COL4A3BP	0.0258215	-0.558622	0.18	0.222	1
	MGAT5	0.0258365	-0.923642	0.026	0.048	1
	LRRC3	0.0258588	1.64494	0.012	0.003	1
	RECQL	0.0260069	0.356627	0.192	0.15	1
	CHD1L	0.0260245	0.215234	0.104	0.071	1
	PLIN2	0.026061	0.218248	0.449	0.386	1
	GPSM1	0.0260612	1.04945	0.012	0.003	1
	SLC37A4	0.0261121	1.03901	0.012	0.003	1
	ZSCAN32	0.0261372	-0.648023	0.009	0.024	1
	MED31	0.0261686	0.170348	0.126	0.09	1
	PHC2	0.0261744	0.166105	0.642	0.582	1
	RPS14	0.0261882	0.033504	0.998	0.988	1
	DSE	0.0261896	0.265929	0.224	0.176	1
	FOLR3	0.0262077	0.24914	0.292	0.241	1
	HSPH1	0.0262088	0.726389	0.129	0.097	1
	COG3	0.0262451	-0.529322	0.16	0.201	1
	HIST1H2BH	0.026294	-1.86074	0.006	0.019	1
	ZNHIT3	0.0263946	0.202671	0.161	0.119	1
	PDAP1	0.0264647	0.331203	0.24	0.193	1
	TRIM41	0.0264991	-0.903406	0.04	0.065	1
	N4BP2L2	0.0265142	0.201537	0.389	0.327	1
	2024-03-07	0.0266524	0.138662	0.253	0.202	1
	FAM126A	0.0266575	0.266499	0.094	0.063	1
	SIGLEC14	0.0266583	0.385226	0.175	0.134	1
	CR1	0.0268427	0.114488	0.341	0.281	1
	NOB1	0.0268865	0.412285	0.167	0.129	1
	PRMT1	0.0269015	0.325787	0.227	0.181	1
	ADCY7	0.0269035	0.226886	0.287	0.234	1
	TTF1	0.0270241	0.423323	0.08	0.052	1
	DCTN4	0.027089	0.243227	0.197	0.152	1
	MED8	0.0271255	0.265425	0.22	0.175	1
	NLN	0.0271667	0.344893	0.126	0.091	1
	PPP4R3A	0.0272031	0.0559636	0.293	0.239	1
	GTF3C6	0.0272643	0.144818	0.344	0.288	1
	HVCN1	0.0272792	0.237803	0.258	0.209	1
	SLC7A6	0.0273052	0.420143	0.088	0.059	1
	RMND5A	0.0273397	0.0734384	0.157	0.115	1
	UBFD1	0.0274293	0.391355	0.092	0.062	1
	GNLY	0.027471	0.279422	0.06	0.037	1
	DHX40	0.0274718	0.381692	0.081	0.053	1
	NOL6	0.0275503	0.556595	0.043	0.023	1
	ATN1	0.0276255	0.830233	0.043	0.023	1
	MFHAS1	0.0279328	-1.17564	0.031	0.053	1
	CXXC5	0.0280291	0.396894	0.166	0.126	1
	CNN2	0.028068	0.135289	0.576	0.523	1
	OCIAD1	0.0281881	0.196483	0.376	0.319	1
	LINC01003	0.0282181	0.337722	0.123	0.089	1
	ERAL1	0.0282629	0.199412	0.117	0.083	1
	BST1	0.0282632	0.154129	0.512	0.454	1
	DHFR	0.0283633	0.519279	0.054	0.032	1
	CD3E	0.0284804	-2.37085	0.015	0.033	1
	UBTD2	0.0285457	0.500491	0.068	0.043	1
	KCTD12	0.0285547	0.131312	0.697	0.642	1
	AC090498.1	0.0285709	-0.275073	0.553	0.566	1
	ARMC10	0.0286066	0.237503	0.175	0.134	1
	CERS2	0.0286577	0.174866	0.304	0.248	1
	RGL1	0.0287777	0.34245	0.121	0.087	1
	CTD-2562J15.6	0.0287866	0.318437	0.052	0.031	1
	BCL7C	0.0288237	0.227541	0.313	0.263	1
	EIF3J-AS1	0.0289057	0.3152	0.043	0.023	1
	NSMCE4A	0.0289081	0.217905	0.137	0.1	1
	BAG1	0.0289109	-0.472035	0.249	0.288	1
	XBP1	0.0289721	0.101349	0.473	0.405	1
	VAMP5	0.0289926	-0.31562	0.465	0.495	1
	DPH1	0.0290883	0.610715	0.06	0.037	1
	KIF1B	0.0292942	0.29246	0.137	0.099	1
	RASSF2	0.0294714	0.0874977	0.548	0.472	1
	SERINC1	0.0295775	0.281088	0.292	0.244	1
	ITPA	0.0295888	0.203577	0.275	0.222	1
	SPG21	0.0295899	0.12458	0.527	0.457	1
	NFIL3	0.029639	0.247848	0.289	0.242	1
	CCDC43	0.0296621	0.333435	0.146	0.108	1
	RPS6KA4	0.0297381	0.112368	0.293	0.239	1
	C1QB	0.0297971	-1.39795	0.008	0.021	1
	MMP9	0.0298514	-0.738739	0.014	0.031	1
	ATP5S	0.0298753	0.423182	0.14	0.104	1
	ZFYVE26	0.0298758	0.225083	0.094	0.063	1
	PLEKHN1	0.0299953	2.40001	0.014	0.004	1
	RPLP1	0.0300605	-0.0650524	1	0.997	1
	FAM117A	0.0301415	0.366908	0.104	0.072	1
	MRFAP1	0.0301728	0.157936	0.339	0.28	1
	OPLAH	0.0301812	0.794543	0.065	0.041	1
	NCSTN	0.0301903	0.137133	0.264	0.21	1
	CCL28	0.0302601	1.2361	0.014	0.004	1
	G3BP1	0.0303257	0.225319	0.233	0.192	1
	RBM44	0.0303665	0.393276	0.014	0.004	1
	H1F0	0.0303781	0.230012	0.197	0.154	1
	NUDCD3	0.0304184	-0.56329	0.045	0.07	1
	MSS51	0.0304199	1.47433	0.014	0.004	1
	AFAP1	0.0304463	-1.33092	0.017	0.035	1
	CENPC	0.0304493	-0.630379	0.072	0.103	1
	MYPOP	0.0304925	0.272677	0.091	0.061	1
	PTPN11	0.0305126	0.175308	0.233	0.183	1
	ACTR1B	0.0305365	0.532937	0.098	0.068	1
	H3F3B	0.0305588	0.0809952	0.977	0.947	1
	ATIC	0.0305762	0.436867	0.103	0.071	1
	MAP7D1	0.03058	0.185408	0.37	0.308	1
	ARHGAP11B	0.0306342	1.25659	0.014	0.004	1
	HSP90B1	0.0306356	0.197671	0.553	0.497	1
	DHX32	0.0306534	0.278624	0.051	0.03	1
	ADAP1	0.0308492	0.12025	0.28	0.222	1
	UBR4	0.0309141	0.126276	0.535	0.476	1
	HDAC4	0.0310376	0.0265341	0.171	0.129	1
	CLTC	0.031062	0.173236	0.479	0.417	1
	GLRX2	0.0310922	0.307654	0.117	0.084	1
	NIPA2	0.0310945	0.0610569	0.146	0.107	1
	MTERF3	0.0311648	0.150399	0.041	0.022	1
	BABAM1	0.0312249	-0.537924	0.157	0.195	1
	SND1-IT1	0.0312557	0.520759	0.04	0.021	1
	TOR1A	0.0312632	0.220946	0.135	0.099	1
	RP11-486I11.2	0.0313825	1.4834	0.034	0.017	1
	ISG20	0.0314599	-0.529525	0.075	0.106	1
	M6PR	0.031504	0.188939	0.455	0.399	1
	TPTEP1	0.0315409	-1.33205	0.045	0.069	1
	EPHB6	0.0316036	0.523133	0.08	0.053	1
	ZSWIM7	0.0316104	0.234966	0.2	0.156	1
	AGO1	0.0316108	-0.738344	0.075	0.106	1
	CACUL1	0.0316287	-0.383307	0.226	0.265	1
	ANKRD22	0.0316399	-0.934151	0.049	0.075	1
	TRIM65	0.031644	0.518366	0.06	0.037	1
	EIF6	0.0317317	0.240545	0.424	0.372	1
	VPS33B	0.031784	-1.18235	0.018	0.037	1
	LIME1	0.0317845	-0.929428	0.005	0.016	1
	PTK2	0.0318712	0.425697	0.069	0.044	1
	IFFO1	0.0320414	0.188867	0.187	0.146	1
	SDPR	0.0321761	-1.70844	0.057	0.084	1
	NAPRT	0.0321778	0.131126	0.59	0.522	1
	DSC2	0.0322239	0.310077	0.123	0.089	1
	PRKCA	0.0322319	-0.772138	0.049	0.075	1
	ZBTB8OS	0.0323194	0.104442	0.283	0.23	1
	TNNT1	0.0324154	0.365836	0.221	0.178	1
	EIF2B3	0.0324968	-0.661336	0.051	0.077	1
	ANKRD27	0.0325478	0.506097	0.068	0.043	1
	SLC39A1	0.0325591	0.308041	0.16	0.121	1
	SPTSSA	0.0326048	0.0492441	0.287	0.227	1
	ZMAT5	0.0326237	0.121257	0.207	0.163	1
	EVI2B	0.0326907	0.117985	0.501	0.434	1
	SSBP2	0.0328842	-1.06504	0.034	0.056	1
	VILL	0.0329006	-0.959992	0.028	0.049	1
	C3orf17	0.0329033	0.191916	0.083	0.055	1
	PLEKHM1	0.0329207	0.0784016	0.253	0.199	1
	MTMR10	0.0331436	-0.890783	0.071	0.1	1
	RMND1	0.0331443	0.620554	0.063	0.04	1
	ARL11	0.033197	0.331419	0.207	0.164	1
	MLLT11	0.0333391	1.49881	0.015	0.005	1
	NDUFC2	0.0334971	0.0740976	0.264	0.212	1
	AC090616.2	0.033555	1.42983	0.015	0.005	1
	XPNPEP1	0.0336552	0.282886	0.126	0.092	1
	NEBL	0.0337273	0.2415	0.037	0.019	1
	LZTS2	0.0337921	0.232281	0.037	0.019	1
	PDGFA	0.0337968	-2.32864	0.011	0.025	1
	MINPP1	0.0338065	0.551718	0.046	0.027	1
	GNG5	0.033821	0.103909	0.928	0.887	1
	MSL1	0.0338539	0.0202192	0.217	0.169	1
	FAF2	0.0339349	0.527216	0.097	0.067	1
	VPS51	0.033959	0.165172	0.252	0.2	1
	MYADM	0.0339967	0.156988	0.402	0.344	1
	HCFC1R1	0.0340378	0.171456	0.389	0.327	1
	POLG	0.0340393	0.505849	0.126	0.093	1
	REPIN1	0.0340694	0.319807	0.103	0.072	1
	PARP11	0.0341749	-0.901604	0.035	0.058	1
	TMEM184B	0.0342235	0.715045	0.063	0.04	1
	MYDGF	0.0342329	0.130393	0.499	0.436	1
	LINGO3	0.0342647	-3.41651	0.003	0.013	1
	MAVS	0.0342947	0.26065	0.203	0.158	1
	CCNL2	0.0343859	-0.582573	0.178	0.217	1
	PRKAR2A-AS1	0.0344303	-3.14132	0.003	0.013	1
	HLA-E	0.0345098	-0.122081	0.943	0.938	1
	PHF10	0.0345754	0.377559	0.086	0.058	1
	FAM53C	0.0347515	0.142371	0.109	0.077	1
	PRKAR1A	0.0347909	-0.258846	0.519	0.544	1
	CNEP1R1	0.0348263	0.387949	0.086	0.058	1
	LGALS3	0.0348422	0.10178	0.886	0.856	1
	COX20	0.0348575	0.282426	0.192	0.15	1
	CYB5R1	0.0349211	0.198579	0.204	0.16	1
	AQP9	0.0349286	0.324223	0.218	0.176	1
	GMPR2	0.0349709	0.141259	0.226	0.177	1
	MCM9	0.0349786	0.899368	0.052	0.032	1
	SEH1L	0.0350038	0.26179	0.089	0.061	1
	COMMD6	0.0350362	-0.100913	0.834	0.832	1
	ZMIZ2	0.0352554	-0.490475	0.112	0.146	1
	AC084219.4	0.0353418	1.58521	0.017	0.006	1
	FFAR2	0.0353421	0.396122	0.045	0.025	1
	AC007246.3	0.0353632	-1.28739	0.011	0.025	1
	PARP1	0.0355357	0.311188	0.218	0.174	1
	HNRNPAB	0.0355362	0.0689501	0.375	0.313	1
	PIP5K1C	0.0355746	0.383914	0.129	0.095	1
	TMEM11	0.0356956	0.294371	0.238	0.192	1
	PDZD11	0.0357435	0.395345	0.089	0.061	1
	RBM14	0.0358328	0.488244	0.078	0.052	1
	DYNLL2	0.0359045	0.439621	0.123	0.091	1
	MCAT	0.0359475	0.917431	0.043	0.024	1
	PARL	0.0359654	0.0876351	0.275	0.222	1
	FTL	0.0359752	0.0588748	1	0.996	1
	AP5S1	0.0360571	0.495825	0.048	0.028	1
	UBE2M	0.0360902	0.150225	0.421	0.36	1
	CENPBD1	0.0360909	0.15599	0.032	0.016	1
	ZNF613	0.036094	-3.11777	0.002	0.01	1
	CXCL1	0.036094	-3.16327	0.002	0.01	1
	SYNE2	0.036153	-2.22678	0.006	0.018	1
	NFYC-AS1	0.036209	1.86103	0.018	0.007	1
	GANAB	0.0362734	0.379789	0.206	0.165	1
	ABHD11-AS1	0.0364989	-2.50171	0.002	0.01	1
	FAM124B	0.0366347	-1.67636	0.002	0.01	1
	HIST2H2AA4	0.0366347	-1.82867	0.002	0.01	1
	MYO1E	0.0366949	0.0489827	0.088	0.059	1
	GPRIN3	0.0366984	0.208469	0.078	0.052	1
	CCDC189	0.0367108	0.842949	0.029	0.014	1
	NTSR1	0.0367473	0.511676	0.017	0.006	1
	MAST3	0.036825	-0.497502	0.167	0.206	1
	CNTROB	0.0368351	0.0499747	0.048	0.028	1
	SUCLG1	0.0368945	0.22147	0.326	0.273	1
	FNDC3B	0.0369744	0.0547768	0.272	0.216	1
	CES1	0.0371366	0.254545	0.306	0.255	1
	BDP1	0.0371635	0.0783313	0.197	0.153	1
	RPL30	0.0372175	-0.0625893	0.998	0.999	1
	UBL7	0.0373491	0.132136	0.263	0.212	1
	TTLL3	0.0373684	-0.943987	0.046	0.07	1
	FCAR	0.0374105	0.340304	0.118	0.087	1
	SULT1A2	0.037417	0.28431	0.158	0.12	1
	TOMM7	0.0374965	-0.232677	0.757	0.757	1
	C4orf48	0.037502	-0.182222	0.762	0.755	1
	SNX4	0.0376321	0.429737	0.111	0.08	1
	ABHD17B	0.0376973	0.626782	0.043	0.024	1
	SEMA6B	0.0377979	1.1081	0.026	0.012	1
	ATP9B	0.0378058	0.223174	0.112	0.081	1
	CEBPA	0.0378453	0.295527	0.278	0.227	1
	COPA	0.03786	0.0866211	0.429	0.37	1
	SURF1	0.0378798	0.123957	0.41	0.35	1
	NME8	0.0379826	1.38191	0.025	0.011	1
	C1QA	0.0380955	-1.84968	0.015	0.032	1
	RP11-51J9.5	0.0382766	-0.839715	0.028	0.048	1
	ZNF700	0.0382839	0.890356	0.041	0.023	1
	IFI16	0.0383233	0.12962	0.498	0.445	1
	SSR4	0.0384167	0.0858396	0.811	0.766	1
	CMKLR1	0.0384503	0.737031	0.043	0.024	1
	THTPA	0.0384582	0.249179	0.091	0.062	1
	HEATR3	0.0384774	0.140921	0.158	0.12	1
	FAIM	0.0384891	0.695914	0.029	0.014	1
	PATL2	0.0385216	-0.857626	0.031	0.052	1
	CSF2RA	0.0385423	0.0874834	0.257	0.207	1
	CSK	0.0386102	0.0858487	0.573	0.507	1
	PRPF3	0.0386255	0.270412	0.134	0.1	1
	ZNF395	0.0386682	-0.477676	0.012	0.028	1
	LARP4B	0.0387622	-0.504201	0.198	0.236	1
	CUTC	0.0387719	0.522167	0.117	0.086	1
	ARPC4-TTLL3	0.0387894	0.674458	0.028	0.013	1
	ZSCAN26	0.0387998	1.40349	0.025	0.011	1
	RAB3IP	0.0388712	0.502487	0.052	0.032	1
	PRKCB	0.0388838	0.102537	0.607	0.545	1
	HOMER2	0.038918	0.655917	0.028	0.013	1
	NBPF19	0.0389939	0.101086	0.329	0.274	1
	RP11-977B10.2	0.0389962	0.794419	0.022	0.009	1
	NCOA4	0.039034	0.0874951	0.613	0.544	1
	EVA1B	0.0390812	0.180846	0.253	0.205	1
	LPAR2	0.0391051	-0.559842	0.052	0.078	1
	AP001610.5	0.0391098	-1.18737	0.014	0.03	1
	GPATCH3	0.0391157	0.548518	0.104	0.075	1
	DPH5	0.0391573	0.451464	0.045	0.025	1
	C4orf46	0.0391841	0.704256	0.02	0.008	1
	MPHOSPH8	0.039187	-0.499123	0.252	0.284	1
	RP1-39G22.7	0.0391958	1.06782	0.022	0.009	1
	WWC2	0.0392715	-2.33459	0.008	0.02	1
	MEGF6	0.0392888	0.47815	0.02	0.008	1
	SCARB1	0.0393175	0.548645	0.074	0.049	1
	LAMP2	0.0393306	0.15041	0.393	0.333	1
	RP11-73E17.2	0.0393513	-0.803442	0.026	0.046	1
	EBAG9	0.0394512	0.318896	0.103	0.072	1
	ACSS1	0.0395368	0.30933	0.083	0.056	1
	OTUD5	0.0395369	-0.0913597	0.152	0.112	1
	MRPL54	0.0395473	0.108753	0.512	0.445	1
	FBXL18	0.0395854	0.396535	0.025	0.011	1
	SRSF1	0.0395854	0.122221	0.278	0.227	1
	PCCB	0.0397116	0.441482	0.061	0.039	1
	RPL28	0.0398067	-0.0353547	0.998	0.998	1
	UQCR11	0.0398221	-0.112502	0.888	0.888	1
	KLHDC2	0.0399105	0.512932	0.111	0.081	1
	HIST3H2A	0.0400611	0.497559	0.041	0.023	1
	CRYL1	0.0401177	0.0570132	0.157	0.118	1
	JUND	0.0401328	0.127959	0.768	0.743	1
	MFI2	0.0402579	0.354518	0.022	0.009	1
	RAB3A	0.0403332	0.232328	0.026	0.012	1
	MYBPC3	0.0403905	0.477203	0.023	0.01	1
	TNFAIP1	0.0404459	0.19908	0.041	0.023	1
	DDX5	0.0404742	-0.191604	0.817	0.831	1
	CCDC66	0.0405001	0.441319	0.061	0.039	1
	CXorf23	0.0406042	0.665606	0.041	0.023	1
	CAPN10	0.0407034	-0.828389	0.04	0.063	1
	SUMF1	0.0407055	0.0451161	0.18	0.138	1
	ANXA7	0.0407653	0.0353611	0.355	0.3	1
	MEF2A	0.0407676	-0.441961	0.247	0.283	1
	SNX5	0.0407825	0.148945	0.364	0.314	1
	MAPK9	0.0410379	0.348931	0.103	0.073	1
	UBA7	0.041118	-0.621107	0.152	0.187	1
	MTMR3	0.0411525	-0.468672	0.323	0.356	1
	ST3GAL6	0.0411731	0.361825	0.06	0.038	1
	ORAI1	0.0413156	0.0452869	0.286	0.232	1
	KLHL5	0.0413345	-0.0278977	0.109	0.078	1
	METTL6	0.0413447	-0.84426	0.017	0.034	1
	ARFIP1	0.041363	-0.676281	0.111	0.142	1
	GLT8D1	0.0413855	0.400809	0.072	0.048	1
	CDK11B	0.0414638	-0.467906	0.121	0.156	1
	ARFGAP2	0.041486	-0.327986	0.171	0.208	1
	ESAM	0.0414865	-0.923995	0.022	0.04	1
	TMEM80	0.0415611	-0.0665361	0.147	0.109	1
	MBNL2	0.0415884	0.223526	0.117	0.085	1
	PRPSAP1	0.0416758	0.539418	0.127	0.097	1
	CTSC	0.0417512	0.0940994	0.441	0.376	1
	TIPRL	0.0418249	-0.587409	0.135	0.167	1
	ACTN4	0.0418697	0.179413	0.472	0.41	1
	FAM98C	0.042056	0.293716	0.104	0.074	1
	ZCCHC6	0.0420715	-0.458256	0.278	0.311	1
	HIST1H2BC	0.0421347	-1.14747	0.043	0.066	1
	C10orf54	0.0421681	0.080459	0.942	0.88	1
	TMEM208	0.0422841	0.199501	0.292	0.242	1
	GSTP1	0.0423461	0.0921832	0.972	0.942	1
	ABT1	0.0424079	0.10303	0.144	0.108	1
	RHOF	0.0424217	-0.630189	0.055	0.082	1
	INO80D	0.0425673	0.306955	0.117	0.086	1
	PLCL2	0.0425867	-0.720937	0.112	0.144	1
	TANC2	0.0426847	-2.40468	0.005	0.015	1
	YIPF5	0.0427542	0.497316	0.104	0.075	1
	ZNF460	0.0428853	0.344095	0.065	0.042	1
	ZC3H12A	0.0429113	0.960273	0.037	0.02	1
	VMO1	0.0429279	-0.329634	0.005	0.015	1
	PNRC2	0.0429951	0.0589647	0.321	0.262	1
	PCYT1A	0.0430107	0.307048	0.138	0.104	1
	ZBTB1	0.0430257	0.306942	0.121	0.089	1
	PAK4	0.04305	-1.71262	0.005	0.015	1
	CTNNB1	0.0431193	0.111151	0.281	0.228	1
	ING4	0.0431294	0.338646	0.144	0.109	1
	FH	0.0431396	0.199589	0.109	0.077	1
	MFSD7	0.0431902	0.538913	0.12	0.089	1
	DDIT4	0.0432362	0.239355	0.404	0.353	1
	TMEM120A	0.0432718	0.176826	0.264	0.218	1
	PLAGL1	0.0432921	0.150631	0.098	0.069	1
	MT-ATP8	0.0433172	-0.221488	0.582	0.606	1
	HSPB11	0.0433985	0.276099	0.184	0.145	1
	INO80	0.0436132	0.47564	0.154	0.119	1
	ANAPC2	0.0436517	0.206077	0.095	0.067	1
	CCT7	0.0437761	0.0769327	0.327	0.273	1
	CFP	0.0440391	0.0740143	0.82	0.753	1
	GFER	0.0441539	-0.507545	0.118	0.151	1
	UBXN8	0.0441554	0.188403	0.04	0.022	1
	EIF2AK4	0.0442453	0.0999047	0.19	0.149	1
	FBXO21	0.0443222	0.477791	0.071	0.047	1
	ARMT1	0.0444166	0.323571	0.124	0.092	1
	C9orf85	0.044488	-0.751848	0.034	0.055	1
	NLRC5	0.0445503	-0.483022	0.195	0.232	1
	TIMM13	0.0445827	0.142637	0.407	0.355	1
	MSRB1	0.0446465	0.0963387	0.579	0.522	1
	GART	0.0446572	0.456508	0.117	0.086	1
	ANKRD42	0.0447452	-1.06854	0.009	0.022	1
	NT5C3B	0.0447602	0.490586	0.084	0.059	1
	CDC73	0.0447773	0.202223	0.198	0.158	1
	VPS45	0.0447851	0.177218	0.1	0.07	1
	B4GALT7	0.0447971	0.24864	0.1	0.07	1
	CD9	0.0448047	0.0441905	0.307	0.254	1
	METTL9	0.0448153	0.106786	0.702	0.651	1
	ZBTB43	0.0448552	0.555745	0.083	0.057	1
	C21orf2	0.0449575	0.494334	0.12	0.089	1
	ADAMTS2	0.045143	0.555992	0.158	0.124	1
	SIRT6	0.0451892	0.0691031	0.129	0.095	1
	PNKD	0.0451984	0.17608	0.378	0.324	1
	RAC2	0.045425	-0.205633	0.697	0.699	1
	CHCHD10	0.0454253	-0.236608	0.493	0.52	1
	OST4	0.0454771	-0.14554	0.905	0.9	1
	CLTA	0.0455095	0.0963794	0.72	0.667	1
	MGME1	0.0455153	0.19702	0.088	0.06	1
	VPS11	0.0455776	0.165264	0.104	0.074	1
	SUN1	0.0456769	0.347792	0.094	0.066	1
	FAM63B	0.045691	0.361808	0.086	0.06	1
	FPR2	0.0457409	0.106856	0.181	0.143	1
	MRI1	0.045763	-0.539885	0.055	0.082	1
	CLPP	0.0459158	0.136688	0.269	0.218	1
	IPCEF1	0.0460539	-0.774779	0.051	0.075	1
	NUDT14	0.0460815	-0.0213637	0.218	0.172	1
	ZNF316	0.0461196	0.264787	0.186	0.147	1
	PHB	0.0462254	0.17123	0.264	0.216	1
	SAMM50	0.0462489	0.0564237	0.178	0.137	1
	SELL	0.0462736	0.0911754	0.7	0.634	1
	SEC13	0.0463124	0.186532	0.436	0.377	1
	UBAP1	0.0463395	0.140202	0.161	0.123	1
	EIF4ENIF1	0.0463525	0.326262	0.057	0.036	1
	TCEAL4	0.0465131	-0.605908	0.052	0.077	1
	IFITM1	0.0466015	-0.582306	0.184	0.224	1
	STX4	0.0466124	0.108805	0.215	0.169	1
	TMEM14C	0.046613	0.100847	0.326	0.275	1
	DTYMK	0.0466496	0.757385	0.083	0.058	1
	SHTN1	0.0467045	0.0528891	0.206	0.16	1
	SPHK1	0.0468653	0.305031	0.206	0.165	1
	DCXR	0.0470306	0.200907	0.318	0.268	1
	CAPS	0.047047	0.667375	0.035	0.019	1
	ATP1A1	0.0470501	0.160377	0.375	0.32	1
	DCTN6	0.0471098	0.373272	0.117	0.086	1
	NUTF2	0.0471415	0.0760294	0.378	0.314	1
	RFX7	0.0472506	0.6401	0.037	0.02	1
	SIGLEC10	0.047284	0.211863	0.267	0.219	1
	VAMP4	0.0473109	0.284604	0.111	0.081	1
	ATF6	0.0474566	0.102506	0.21	0.168	1
	TCAIM	0.0475074	0.561903	0.092	0.065	1
	ABHD6	0.0475104	-1.11696	0.035	0.056	1
	GTF2H3	0.0477485	0.347727	0.083	0.057	1
	SYNGR2	0.0477487	0.116145	0.607	0.54	1
	RNMTL1	0.0478171	0.382955	0.055	0.035	1
	TAGAP	0.0478367	0.114857	0.184	0.145	1
	GMPPA	0.0478575	0.199971	0.178	0.141	1
	IFI6	0.0479348	-0.243423	0.41	0.444	1
	ARFGEF2	0.0479426	0.388419	0.132	0.1	1
	TINF2	0.0479548	0.0805748	0.252	0.203	1
	NFATC1	0.0479915	-0.698582	0.055	0.081	1
	PLEKHB2	0.0480368	0.169948	0.41	0.355	1
	SNX3	0.0480394	0.0532217	0.711	0.66	1
	FDXR	0.0481878	0.812596	0.035	0.019	1
	CCNDBP1	0.0481914	0.205803	0.329	0.276	1
	UQCRC1	0.0482249	0.0494062	0.621	0.535	1
	SCPEP1	0.0482303	0.164129	0.459	0.412	1
	TOMM40	0.048286	0.193005	0.171	0.133	1
	RPRD2	0.0483053	-0.894451	0.055	0.08	1
	CH17-373J23.1	0.0483096	0.538347	0.075	0.051	1
	STAMBP	0.048408	-0.455099	0.101	0.133	1
	FUNDC2	0.0484485	0.209457	0.339	0.287	1
	TNFSF8	0.0486137	-0.781109	0.068	0.094	1
	WDTC1	0.0486906	0.433241	0.127	0.096	1
	RER1	0.0487368	0.123294	0.456	0.396	1
	TC2N	0.048765	-3.19525	0.003	0.012	1
	LINC00106	0.0488419	-2.42722	0.003	0.012	1
	ZNF593	0.0488902	0.269263	0.292	0.244	1
	GRWD1	0.0489397	0.608539	0.068	0.045	1
	TMEM86B	0.0489551	-1.55737	0.015	0.031	1
	RP11-162A12.2	0.0489844	0.168112	0.063	0.041	1
	RP11-505K9.1	0.0489895	-1.01346	0.012	0.027	1
	MCM4	0.048996	-2.07025	0.003	0.012	1
	BANK1	0.048996	-2.38169	0.003	0.012	1
	VPS25	0.049011	0.119339	0.175	0.136	1
	SLC26A2	0.0491161	0.288389	0.069	0.046	1
	MRPS11	0.0491288	0.190687	0.21	0.169	1
	QPCT	0.0491319	0.142935	0.447	0.386	1
	ACOT8	0.0492072	0.0883262	0.167	0.128	1
	POLR2E	0.049212	0.113843	0.593	0.559	1
	MRPS17	0.0492251	-1.7668	0.006	0.017	1
	RP11-568N6.1	0.049228	-2.05769	0.003	0.012	1
	RASL11A	0.0492885	-1.67902	0.006	0.017	1
	CCP110	0.0493316	0.500361	0.061	0.04	1
	RAD17	0.0494296	0.360297	0.046	0.028	1
	SPNS1	0.049499	0.119186	0.306	0.252	1
	SGMS1-AS1	0.0495429	-1.48203	0.006	0.017	1
	IL17RE	0.0496167	-1.52287	0.003	0.012	1
	NUFIP1	0.0498144	0.432465	0.054	0.034	1
	BATF3	0.0498451	-1.11241	0.023	0.041	1
	ZNF500	0.049866	-1.16014	0.014	0.029	1
	DCAF17	0.049898	-1.28877	0.02	0.037	1
	BTBD11	0.0499295	-0.873573	0.003	0.012	1
	KDELR1	0.0500072	0.109435	0.575	0.51	1
	MTA1	0.0500273	0.111965	0.143	0.107	1
	GBA	0.0500329	0.0869395	0.181	0.14	1
	HIST1H2BK	0.0500427	0.326641	0.144	0.112	1
	CAT	0.0502343	0.121397	0.421	0.371	1
	LAGE3	0.0502512	0.178998	0.197	0.155	1
	CLN3	0.0502887	0.222249	0.238	0.193	1
	XRCC5	0.050299	0.122174	0.561	0.505	1
	BARD1	0.0503234	-1.14031	0.022	0.039	1
	KDM3B	0.0503495	0.357483	0.221	0.185	1
	FAM198B	0.0503648	0.12586	0.369	0.314	1
	GLI4	0.0503679	0.481651	0.08	0.055	1
	RPLP2	0.0503941	-0.103145	0.98	0.964	1
	RP1-193H18.2	0.0504376	2.57	0.011	0.003	1
	PAQR4	0.0505828	0.329884	0.068	0.045	1
	JOSD2	0.0507266	0.227261	0.45	0.393	1
	FASN	0.0507444	0.360448	0.06	0.039	1
	UBE2N	0.0507903	0.233614	0.263	0.216	1
	FKBP1B	0.05089	0.334944	0.055	0.035	1
	FOXD2-AS1	0.0510009	1.98379	0.011	0.003	1
	SMARCB1	0.051038	0.192185	0.229	0.185	1
	MZT2A	0.0510541	0.258308	0.286	0.24	1
	ZNF14	0.0510953	1.84876	0.011	0.003	1
	UFC1	0.0511394	0.145456	0.53	0.46	1
	EIF1B	0.0511612	0.0937081	0.438	0.379	1
	ZNF787	0.0511854	0.223653	0.18	0.141	1
	SUCLG2	0.0512081	0.170889	0.135	0.102	1
	NUDT5	0.0512158	0.184506	0.212	0.17	1
	C6orf62	0.0512306	-0.465201	0.186	0.22	1
	MILR1	0.0512973	0.13528	0.198	0.159	1
	AK9	0.0513008	1.38387	0.029	0.015	1
	CLK3	0.0513233	0.0447074	0.204	0.16	1
	USP15	0.0513303	-0.185249	0.773	0.765	1
	MAD2L1BP	0.0513411	0.551254	0.074	0.05	1
	SET	0.0514239	0.0668761	0.591	0.533	1
	FLVCR2	0.0514525	0.0569579	0.181	0.139	1
	LINC01269	0.0514743	0.910571	0.011	0.003	1
	E4F1	0.0514923	0.212912	0.095	0.067	1
	NUCB1	0.0516832	0.12351	0.508	0.46	1
	RAB5A	0.0517532	0.171509	0.249	0.204	1
	SLC17A9	0.0517589	0.421546	0.054	0.034	1
	CERS6	0.051763	0.159195	0.186	0.147	1
	MPO	0.051902	0.4267	0.032	0.017	1
	ZNF107	0.0519514	1.07653	0.011	0.003	1
	RAC1	0.0520679	0.056395	0.948	0.914	1
	SMARCD3	0.0520695	0.178952	0.493	0.44	1
	YIPF2	0.052103	0.300177	0.106	0.076	1
	RP11-1055B8.4	0.0521433	0.374381	0.011	0.003	1
	CYSTM1	0.0521493	0.322542	0.203	0.165	1
	PPP1R12A	0.0521553	0.114306	0.367	0.322	1
	PIGO	0.052226	0.529794	0.051	0.032	1
	ABR	0.0522591	0.160078	0.227	0.186	1
	RP11-325F22.2	0.0522995	0.658719	0.032	0.017	1
	CLCN6	0.0523596	0.243665	0.108	0.078	1
	SGTB	0.052535	0.220017	0.192	0.152	1
	APH1B	0.0526086	0.344185	0.147	0.113	1
	DNAAF5	0.0526702	0.253234	0.045	0.027	1
	SNAPC2	0.0527469	0.219611	0.115	0.085	1
	SNRPF	0.0528232	0.123527	0.478	0.405	1
	RP11-455F5.5	0.0528396	0.574586	0.052	0.033	1
	UCK2	0.0529608	0.452477	0.06	0.039	1
	ATAD2B	0.0529982	0.0318467	0.204	0.164	1
	FBXL3	0.0530466	-0.0504614	0.154	0.115	1
	KPNB1	0.053174	-0.290358	0.292	0.326	1
	TLE3	0.0531892	0.160832	0.276	0.231	1
	LILRA2	0.0531911	0.11697	0.604	0.547	1
	HMGA1	0.0533308	0.0986126	0.272	0.224	1
	TMEM154	0.0533745	-0.650806	0.137	0.166	1
	UQCRHL	0.0533802	0.593442	0.097	0.07	1
	GPATCH8	0.0535495	0.209528	0.154	0.118	1
	OAS1	0.0535928	-0.303811	0.37	0.4	1
	UBA6	0.0536162	0.231836	0.131	0.098	1
	SNAI3	0.053634	0.201967	0.075	0.051	1
	TRERF1	0.0536662	0.231092	0.075	0.051	1
	ALDH9A1	0.0536914	0.28252	0.158	0.123	1
	ST20	0.0538105	0.38167	0.106	0.077	1
	ADAT2	0.053886	-1.58401	0.008	0.019	1
	TRBC2	0.05395	-2.04712	0.008	0.019	1
	CTBP1	0.0541531	0.17527	0.341	0.292	1
	C1orf27	0.0542494	-0.65591	0.04	0.061	1
	UTP20	0.0542636	0.555776	0.031	0.016	1
	STMN1	0.0542713	-1.46126	0.008	0.019	1
	TMA7	0.0542733	-0.0551231	0.902	0.906	1
	SLC25A6	0.05439	0.0924803	0.9	0.873	1
	TIFA	0.0544153	0.549535	0.071	0.048	1
	TLR5	0.0545021	0.294083	0.192	0.153	1
	SLC8B1	0.0545085	0.209601	0.131	0.099	1
	GDI1	0.0545197	-0.431475	0.221	0.258	1
	COX6A1	0.0546852	0.0912221	0.889	0.84	1
	GNPTG	0.0547712	0.125011	0.462	0.398	1
	HMGCR	0.0547855	0.388518	0.112	0.084	1
	R3HDM1	0.0547899	0.409747	0.123	0.093	1
	WRB	0.0548901	0.203583	0.091	0.064	1
	GARS	0.0549651	0.117425	0.198	0.159	1
	ALOX5AP	0.0551797	0.21373	0.321	0.27	1
	RFX2	0.0552037	0.357183	0.065	0.043	1
	PHYH	0.055352	0.0364364	0.061	0.04	1
	REEP3	0.0554884	0.0451748	0.253	0.205	1
	MS4A4A	0.0555229	0.378227	0.163	0.128	1
	PLRG1	0.0556745	0.493972	0.095	0.068	1
	DUS1L	0.0557021	0.189675	0.28	0.238	1
	ADRM1	0.0558708	0.181412	0.416	0.365	1
	NAA40	0.055898	1.09306	0.026	0.013	1
	ASF1A	0.0559273	0.582146	0.051	0.032	1
	DPY19L4	0.0560303	0.695961	0.029	0.015	1
	SLC16A5	0.0560571	0.393026	0.117	0.088	1
	COIL	0.0560599	0.28038	0.098	0.071	1
	LAMP1	0.0561237	0.157944	0.418	0.368	1
	MECR	0.0562066	0.960251	0.038	0.022	1
	SETX	0.0562618	-0.301677	0.29	0.323	1
	SOS1	0.0562862	-0.754743	0.049	0.072	1
	PLEKHM2	0.056445	0.0288181	0.312	0.262	1
	SND1	0.0564868	0.047186	0.422	0.363	1
	RP11-1398P2.1	0.0564983	-0.515192	0.043	0.065	1
	KMT2A	0.0566323	-0.524044	0.194	0.228	1
	IL4I1	0.0566392	1.15712	0.028	0.014	1
	ABRACL	0.0567337	0.124202	0.614	0.55	1
	RAB14	0.0567458	0.123823	0.425	0.37	1
	KIAA1033	0.0568234	0.100004	0.363	0.311	1
	SCAI	0.0568281	-1.9876	0.009	0.021	1
	THBS3	0.0568341	0.125869	0.051	0.032	1
	DDX39A	0.0568614	0.0469473	0.376	0.317	1
	TSPYL4	0.0568799	0.623388	0.04	0.023	1
	GNAI3	0.056899	0.244756	0.306	0.262	1
	PLEKHA5	0.0569295	0.363002	0.028	0.014	1
	KDM1B	0.05697	-0.566108	0.158	0.19	1
	NAT14	0.0571048	1.80904	0.012	0.004	1
	MT-ND2	0.0571713	-0.0890938	0.977	0.969	1
	TMEM170A	0.0572187	0.525025	0.111	0.083	1
	CHTF8	0.057255	0.284622	0.207	0.168	1
	SELT	0.0572658	0.0566022	0.449	0.38	1
	RFC5	0.0572716	-1.65402	0.009	0.021	1
	CD109	0.0572944	1.6485	0.012	0.004	1
	CCR1	0.0573709	0.173857	0.313	0.266	1
	BAG5	0.0574363	0.332417	0.124	0.094	1
	DDIAS	0.0574845	1.42747	0.012	0.004	1
	ATG101	0.0575202	0.0266879	0.166	0.128	1
	ZG16B	0.0575263	-1.47167	0.009	0.021	1
	NFAT5	0.0576204	-0.589774	0.092	0.12	1
	MOB2	0.0576414	-0.0409866	0.155	0.119	1
	GSE1	0.0576962	-0.778823	0.048	0.07	1
	KLHL26	0.0577707	1.30049	0.012	0.004	1
	IRF2	0.0578037	0.121867	0.321	0.268	1
	PALB2	0.0578079	0.913646	0.028	0.014	1
	PEX19	0.0578209	0.374947	0.074	0.051	1
	SOX4	0.0580203	-0.330662	0.121	0.155	1
	RP11-420N3.2	0.0580581	1.23615	0.012	0.004	1
	TACSTD2	0.0580581	1.01697	0.012	0.004	1
	ZYG11B	0.0580737	0.270471	0.12	0.09	1
	SEC31B	0.0580959	0.755437	0.054	0.035	1
	ZNF792	0.0581541	1.04129	0.012	0.004	1
	TADA2B	0.0581689	0.524964	0.104	0.077	1
	PUF60	0.0582496	0.191641	0.324	0.277	1
	ADORA2B	0.0582635	0.404246	0.04	0.023	1
	DRG2	0.0582931	0.336198	0.171	0.136	1
	FRY	0.0584104	-0.903921	0.083	0.11	1
	TADA3	0.058425	0.146042	0.257	0.214	1
	RPH3A	0.058425	0.0854068	0.127	0.096	1
	ARF6	0.0584522	0.0965684	0.573	0.508	1
	NBR1	0.0584968	0.0808944	0.184	0.145	1
	BORCS7	0.0585127	0.109731	0.209	0.168	1
	RP11-182J1.17	0.0585397	0.937081	0.012	0.004	1
	TOR1AIP1	0.0586359	0.102294	0.164	0.127	1
	NPC1	0.058651	0.502867	0.074	0.051	1
	HIF1A	0.0587067	-0.357493	0.41	0.443	1
	CD300A	0.0587342	0.11542	0.37	0.319	1
	LYSMD3	0.0587487	0.0262555	0.066	0.044	1
	ODF2	0.0588098	0.298055	0.075	0.052	1
	REXO4	0.0588171	0.964592	0.065	0.044	1
	GFI1B	0.0589604	-2.52869	0.005	0.014	1
	PSMB8	0.0589817	0.141954	0.68	0.612	1
	TRMT5	0.0590451	-1.76045	0.011	0.023	1
	NCOA3	0.0591266	0.237386	0.227	0.186	1
	PHC1	0.0591398	-0.887299	0.009	0.021	1
	ZNF746	0.0591623	0.149141	0.144	0.111	1
	RAB2A	0.0592841	0.0492035	0.496	0.435	1
	MVK	0.0592969	0.486918	0.028	0.014	1
	CCNT1	0.0593726	0.526676	0.078	0.055	1
	BRWD1	0.0594174	0.0956763	0.189	0.148	1
	CKAP2	0.0594465	-0.858113	0.046	0.068	1
	ATP5G2	0.0594587	0.065841	0.968	0.949	1
	PIM1	0.0596221	0.173828	0.23	0.191	1
	KDM2B	0.0597084	0.333576	0.081	0.057	1
	PRICKLE3	0.0597456	0.767384	0.054	0.035	1
	ACCS	0.0597738	0.0389269	0.091	0.064	1
	BCKDHA	0.0599564	-0.77994	0.049	0.071	1
	RP11-111F5.4	0.060032	-1.4487	0.005	0.014	1
	HAUS7	0.0601151	-1.50801	0.005	0.014	1
	RAP2C	0.060121	-0.600203	0.075	0.102	1
	LYRM4	0.0601485	0.120668	0.089	0.063	1
	ARHGAP15	0.0601697	0.232946	0.135	0.103	1
	bP-21264C1.2	0.0601983	-1.34867	0.005	0.014	1
	C11orf98	0.0602466	1.35445	0.023	0.011	1
	CPNE5	0.0603649	-1.22408	0.005	0.014	1
	ANKLE1	0.0603649	-1.37484	0.005	0.014	1
	TTYH3	0.0603786	0.211001	0.275	0.23	1
	GUCY2D	0.0604833	0.686415	0.026	0.013	1
	ZNF134	0.0604883	0.60687	0.038	0.022	1
	RP5-864K19.4	0.0604906	0.337599	0.04	0.023	1
	RP11-670E13.6	0.060507	0.234286	0.252	0.211	1
	TWIST2	0.060539	0.94998	0.025	0.012	1
	IL15	0.0606106	-0.679608	0.072	0.099	1
	CHUK	0.0606409	0.263007	0.094	0.067	1
	ATP5A1	0.0606603	0.118579	0.604	0.534	1
	BTBD10	0.0607442	0.842587	0.066	0.045	1
	DYRK1B	0.0607539	0.543026	0.054	0.035	1
	NUDT17	0.0608001	1.737	0.014	0.005	1
	TNFAIP8L2	0.0608078	0.0410098	0.399	0.34	1
	TRRAP	0.0608385	0.355325	0.108	0.08	1
	NTAN1	0.0609582	-0.672838	0.111	0.14	1
	RBM47	0.0610116	0.0604955	0.359	0.302	1
	AP006621.5	0.0611298	0.671448	0.025	0.012	1
	RNF11	0.0611424	0.105912	0.167	0.13	1
	EIF4EBP1	0.0612051	0.13064	0.538	0.475	1
	SNAPIN	0.0612095	0.139798	0.292	0.245	1
	MTX1	0.0612511	0.173079	0.307	0.263	1
	RP11-817O13.8	0.0613566	1.65455	0.014	0.005	1
	C9orf47	0.0613566	0.489622	0.014	0.005	1
	ADGRE3	0.0613939	0.967839	0.025	0.012	1
	MAP3K7CL	0.0615531	-0.748294	0.058	0.083	1
	FO538757.2	0.0615956	-0.342361	0.289	0.32	1
	VANGL1	0.0616364	1.07853	0.014	0.005	1
	EIF3D	0.0617884	0.0888495	0.484	0.427	1
	MAK	0.0618236	0.161286	0.014	0.005	1
	HTRA2	0.0618472	0.354552	0.08	0.056	1
	ITGA5	0.0618812	0.0749709	0.227	0.187	1
	EPHB2	0.0619258	0.37756	0.055	0.036	1
	CISD3	0.0619562	0.225369	0.353	0.307	1
	EXOSC5	0.0620193	0.273665	0.14	0.108	1
	CMC1	0.0620891	0.109792	0.2	0.159	1
	SOWAHC	0.0620939	1.59578	0.02	0.009	1
	DR1	0.0621656	0.0603937	0.252	0.205	1
	SDC2	0.0621992	0.509617	0.014	0.005	1
	CLPTM1	0.0622052	0.223333	0.237	0.194	1
	CHST15	0.0622132	0.108148	0.264	0.218	1
	TNIP2	0.0623539	0.204105	0.171	0.135	1
	FAM221A	0.0624363	0.750446	0.022	0.01	1
	C1orf115	0.0625768	0.873824	0.014	0.005	1
	RBM22	0.0626087	0.131729	0.212	0.17	1
	B3GALT6	0.0626554	0.201334	0.121	0.091	1
	CEP19	0.0627189	0.832804	0.023	0.011	1
	HCCS	0.0627196	-0.524613	0.072	0.098	1
	RUNDC1	0.0629933	0.516094	0.055	0.036	1
	RNF5	0.0630307	0.155258	0.184	0.145	1
	DOCK7	0.0631264	0.890035	0.037	0.021	1
	FAM50A	0.0631357	0.215838	0.435	0.386	1
	DEDD2	0.0632936	0.109847	0.227	0.185	1
	RP11-452L6.5	0.0633096	1.17534	0.022	0.01	1
	TIMM8B	0.0633416	0.104149	0.564	0.497	1
	PTRH2	0.0634482	0.370714	0.129	0.099	1
	UBE2J1	0.0634613	0.0854948	0.445	0.393	1
	SCO1	0.0636237	0.228009	0.101	0.074	1
	RP11-1017G21.5	0.0636321	0.754179	0.023	0.011	1
	FGL2	0.0636357	-0.159817	0.665	0.664	1
	ABHD14A	0.0637028	0.868967	0.023	0.011	1
	HSP90AA1	0.0637202	0.112854	0.825	0.744	1
	RP11-93B14.9	0.0637496	1.13994	0.015	0.006	1
	EIF3A	0.0637918	0.139078	0.524	0.464	1
	UBE2H	0.0638184	0.0438214	0.235	0.19	1
	INAFM1	0.063926	0.553312	0.109	0.082	1
	RABEP1	0.0639837	0.272312	0.177	0.141	1
	RP11-1007O24.3	0.0639973	1.28068	0.02	0.009	1
	LMBRD1	0.0640256	-0.301183	0.137	0.17	1
	CPSF3	0.0640698	0.105533	0.135	0.104	1
	MBTD1	0.0640753	0.57335	0.066	0.045	1
	RP11-379K17.12	0.0642289	1.43819	0.02	0.009	1
	CAB39L	0.0643225	1.19718	0.018	0.008	1
	NDUFB10	0.0643237	0.103968	0.699	0.639	1
	ATXN2L	0.0643296	-0.0776828	0.313	0.262	1
	C5orf24	0.0643434	-0.295741	0.132	0.166	1
	TYMP	0.0643658	0.0406318	0.988	0.978	1
	MYO15B	0.0644058	-0.610789	0.19	0.22	1
	TRIP11	0.0644102	0.252767	0.106	0.078	1
	MRPL28	0.0644797	0.168902	0.336	0.291	1
	UAP1L1	0.0645143	0.208355	0.134	0.102	1
	NRP2	0.0645632	0.623663	0.015	0.006	1
	PYCR2	0.0645737	0.379542	0.095	0.069	1
	MAN1A2	0.0645844	0.112006	0.187	0.148	1
	DDX47	0.0646542	0.87888	0.015	0.006	1
	CMTM8	0.064705	0.382643	0.046	0.029	1
	USP16	0.064745	0.108824	0.272	0.226	1
	MTFR1L	0.064763	0.395415	0.104	0.077	1
	CLECL1	0.064765	-1.08855	0.015	0.03	1
	RTEL1	0.0647869	-0.876346	0.014	0.028	1
	ZNF101	0.0647973	-1.28119	0.017	0.032	1
	BCL2L2	0.0648109	1.47864	0.018	0.008	1
	NOCT	0.0648238	-1.00074	0.015	0.03	1
	LRRC37B	0.0648331	-1.09283	0.02	0.036	1
	HMGN4	0.0648708	0.308683	0.166	0.133	1
	WDSUB1	0.0648764	0.307036	0.086	0.061	1
	ZNF786	0.064903	1.02586	0.017	0.007	1
	PPP1R15A	0.064969	0.0674349	0.464	0.415	1
	IFT46	0.065019	0.778522	0.015	0.006	1
	RPS17	0.0650639	-0.165886	0.751	0.758	1
	FAM213A	0.0650754	1.29033	0.017	0.007	1
	ARID3B	0.0651383	-1.05965	0.017	0.032	1
	TLDC1	0.0652613	-0.630863	0.012	0.025	1
	PDCL3	0.0652741	0.272443	0.151	0.117	1
	SC5D	0.0652745	0.495036	0.023	0.011	1
	HRH2	0.0653633	0.143641	0.447	0.383	1
	NAPSA	0.0654517	0.2056	0.161	0.125	1
	CHID1	0.0655035	0.168018	0.135	0.103	1
	ZNF552	0.0655081	0.565808	0.017	0.007	1
	ZC3HC1	0.0655574	0.390699	0.046	0.029	1
	DDIT3	0.0657552	0.103003	0.086	0.061	1
	TMEM65	0.065829	0.184512	0.135	0.103	1
	CPT1B	0.0658795	0.755562	0.018	0.008	1
	MGST3	0.0659538	0.113355	0.548	0.506	1
	ACYP1	0.0659748	0.22765	0.046	0.029	1
	FBXL6	0.0660929	0.071369	0.098	0.071	1
	NBN	0.0661034	0.386681	0.181	0.149	1
	MFN2	0.066136	-0.528404	0.068	0.093	1
	CDIP1	0.066208	-0.515328	0.04	0.061	1
	DMXL1	0.0663156	0.118993	0.178	0.14	1
	RNU12	0.0663566	0.479539	0.051	0.033	1
	MORF4L2	0.0664268	0.260166	0.163	0.13	1
	SMCHD1	0.0664414	-0.269436	0.528	0.543	1
	ABCF2	0.0664823	0.25891	0.144	0.112	1
	LAIR1	0.0664964	0.104415	0.253	0.21	1
	OS9	0.0666345	0.0772181	0.555	0.491	1
	EGLN1	0.0666475	0.20883	0.161	0.128	1
	PPP2R1A	0.0666785	0.077676	0.465	0.41	1
	VPS33A	0.0667213	0.40582	0.052	0.034	1
	MMP25	0.0668893	0.16143	0.149	0.116	1
	PLEKHA3	0.0670401	0.27386	0.149	0.116	1
	RHBDF2	0.0671188	0.266284	0.253	0.213	1
	GTF3A	0.06735	0.10197	0.487	0.439	1
	BAP1	0.0673744	-0.362669	0.106	0.136	1
	CCT4	0.0673822	0.150627	0.361	0.316	1
	SLAMF7	0.067383	-1.61549	0.006	0.016	1
	NACC1	0.0674726	-0.832919	0.057	0.08	1
	CALM3	0.0675175	-0.150253	0.719	0.738	1
	PDCD4	0.0675351	-0.625514	0.095	0.121	1
	C1QC	0.0676363	-0.571143	0.006	0.016	1
	PRRC2C	0.067677	-0.218592	0.484	0.505	1
	ACVR1	0.067817	0.0438919	0.046	0.029	1
	PSMD5-AS1	0.067838	-0.600864	0.106	0.135	1
	DGKQ	0.0678748	0.492298	0.058	0.039	1
	AC131056.3	0.0678904	-1.41903	0.006	0.016	1
	CPSF7	0.067897	0.0407742	0.147	0.113	1
	IFIT3	0.0680071	-0.450908	0.112	0.143	1
	PPIL2	0.0680224	-0.525901	0.081	0.108	1
	LYRM2	0.0681103	0.190481	0.192	0.156	1
	ASAH1	0.0681343	0.11611	0.762	0.728	1
	ATP2A3	0.068181	-0.677647	0.114	0.141	1
	ZNHIT1	0.0683002	0.0550158	0.55	0.488	1
	S100A12	0.0683004	0.0456659	0.949	0.905	1
	MED9	0.0683748	0.319135	0.045	0.028	1
	CAPZB	0.0684224	-0.135767	0.825	0.808	1
	ATP5D	0.0685451	0.0876483	0.899	0.862	1
	SMC1A	0.0687503	0.28769	0.273	0.234	1
	MT2A	0.0687553	-0.232526	0.564	0.583	1
	ARMC8	0.0688605	0.27914	0.167	0.134	1
	TARSL2	0.0689104	-1.03741	0.038	0.058	1
	SWAP70	0.0689553	0.148558	0.151	0.118	1
	STK4	0.0689792	0.199214	0.45	0.408	1
	DHX36	0.0690824	0.0890795	0.237	0.195	1
	PPP1R2	0.0691203	0.187163	0.376	0.328	1
	RXRA	0.0692215	0.106435	0.502	0.442	1
	CCDC85B	0.0692397	0.119008	0.521	0.458	1
	RNF2	0.0692662	0.467138	0.108	0.081	1
	PTPN9	0.0692665	0.202001	0.131	0.099	1
	ARPC1A	0.0692974	0.218281	0.269	0.227	1
	MRPS28	0.0693586	0.361666	0.112	0.085	1
	SLC25A3	0.0694492	0.095998	0.757	0.727	1
	UBE2D1	0.0695045	0.0670737	0.621	0.558	1
	BCS1L	0.0695068	0.467179	0.051	0.033	1
	CRIP2	0.0695474	-2.58596	0.003	0.011	1
	ARHGEF11	0.0695619	0.430629	0.161	0.128	1
	MMRN1	0.0696546	-2.50947	0.003	0.011	1
	GSK3A	0.0696573	0.147468	0.258	0.214	1
	B4GALT4	0.0696949	0.10038	0.052	0.034	1
	PRPF31	0.0697165	0.284387	0.171	0.138	1
	TSPAN32	0.0698617	-0.240658	0.121	0.155	1
	PBRM1	0.0699514	0.116838	0.257	0.212	1
	TMIGD3	0.0699694	0.40053	0.065	0.044	1
	EPN2	0.0699769	-2.10431	0.003	0.011	1
	SCGB3A1	0.0699769	-2.34547	0.003	0.011	1
	SLC43A2	0.0700032	0.0577883	0.364	0.311	1
	PPARG	0.0700663	0.658089	0.034	0.019	1
	RP13-516M14.4	0.0700846	-1.67254	0.003	0.011	1
	OAT	0.0701393	0.414876	0.155	0.123	1
	GATA2	0.0701924	-2.14264	0.003	0.011	1
	SARAF	0.0702978	0.0299975	0.61	0.521	1
	NFKB2	0.0703925	0.0945406	0.217	0.172	1
	ANKRD28	0.0705471	0.286927	0.091	0.066	1
	RBM38	0.0705954	-1.00908	0.088	0.112	1
	LINC00861	0.0706252	-0.556554	0.003	0.011	1
	TNFRSF10B	0.0706534	0.259852	0.132	0.101	1
	PPP1CB	0.0706594	0.0916487	0.413	0.355	1
	RP11-127B20.3	0.0706805	0.778684	0.034	0.019	1
	MFAP3L	0.0707337	-1.35848	0.003	0.011	1
	PPP1R12C	0.0707492	-0.441192	0.181	0.214	1
	PTK2B	0.0708516	0.149188	0.382	0.337	1
	RRP1	0.0708875	0.616617	0.057	0.038	1
	VAC14	0.0709029	0.41047	0.126	0.098	1
	CTSA	0.0709581	0.0742627	0.538	0.478	1
	ABCD4	0.0710646	0.530283	0.071	0.049	1
	CRACR2A	0.0711131	0.630214	0.034	0.019	1
	ZMAT3	0.0711581	-0.490984	0.074	0.099	1
	GTPBP4	0.0712924	0.0973022	0.151	0.116	1
	GRINA	0.0713429	0.0756268	0.8	0.751	1
	TMEM62	0.0713614	-0.884902	0.051	0.072	1
	MRPL32	0.0714212	0.0888997	0.166	0.131	1
	FOCAD	0.0714233	0.137283	0.034	0.019	1
	RBM6	0.0715302	0.0520922	0.212	0.171	1
	NRBF2	0.071536	0.175864	0.198	0.161	1
	GPBP1	0.0715993	0.0718929	0.252	0.205	1
	NFKBIA	0.071717	0.180885	0.854	0.825	1
	TMCO3	0.0717206	0.23453	0.169	0.137	1
	AP000769.1	0.0717871	0.101065	0.161	0.129	1
	PYGL	0.0718987	0.0900395	0.442	0.388	1
	GABPA	0.0719133	0.235128	0.109	0.082	1
	TCF12	0.072131	0.237074	0.16	0.126	1
	NUDCD1	0.0721418	0.121908	0.043	0.027	1
	TMEM63B	0.0722174	-1.22364	0.034	0.052	1
	DDX46	0.0722547	0.0244643	0.406	0.344	1
	HSPA4	0.0724279	0.14772	0.24	0.199	1
	NEDD8	0.0724547	0.0721895	0.636	0.561	1
	SLC39A6	0.0725133	0.212508	0.078	0.055	1
	GPX1	0.0726311	0.0735127	0.995	0.981	1
	SERPING1	0.0727283	-0.607473	0.068	0.092	1
	NAV1	0.0727843	-1.30696	0.008	0.018	1
	RRM2B	0.0728473	-0.786744	0.038	0.058	1
	CTSL	0.072863	-0.746428	0.058	0.081	1
	CHMP5	0.0731987	0.11194	0.356	0.303	1
	CYBA	0.0732313	0.052509	0.995	0.987	1
	IL15RA	0.07332	0.388591	0.069	0.048	1
	C9orf172	0.0733538	0.54645	0.041	0.025	1
	CLPB	0.0733675	0.385125	0.126	0.098	1
	CLUH	0.0734575	0.379425	0.08	0.057	1
	RAB20	0.073551	0.185708	0.273	0.235	1
	SMIM13	0.0735767	0.500268	0.057	0.038	1
	POLR2A	0.0738275	0.0872979	0.273	0.228	1
	C8orf58	0.0739657	-1.01115	0.008	0.018	1
	SLC35A5	0.0739841	0.565463	0.055	0.037	1
	FAM175A	0.0740349	0.0757608	0.095	0.069	1
	GMPS	0.0740484	0.363588	0.14	0.11	1
	JKAMP	0.0740514	0.0916386	0.166	0.13	1
	RPL17	0.0743475	-0.257159	0.61	0.613	1
	EIF3F	0.0743748	0.0725975	0.72	0.641	1
	CRELD2	0.0743872	0.329877	0.144	0.115	1
	NDUFA12	0.0743873	0.0777391	0.513	0.457	1
	LINC01420	0.0744586	0.364701	0.163	0.13	1
	HIF1AN	0.0745059	-0.856327	0.058	0.081	1
	ATAD3A	0.0745178	0.751168	0.06	0.041	1
	NAMPT	0.0745941	0.0635608	0.593	0.534	1
	KCNK6	0.0746327	0.11059	0.232	0.193	1
	LMAN1	0.0747042	0.264978	0.146	0.114	1
	PRKAG2-AS1	0.0747048	0.474328	0.097	0.071	1
	GOLT1B	0.0749717	0.283602	0.115	0.087	1
	RPL19	0.0752229	0.0516879	0.997	0.995	1
	GBP5	0.0752249	-1.01843	0.081	0.106	1
	NEK7	0.0752746	0.104917	0.203	0.163	1
	MRPL34	0.0753127	0.214899	0.387	0.346	1
	RPL26L1	0.0754827	0.125065	0.212	0.171	1
	FAM73A	0.0754897	-1.00571	0.048	0.068	1
	RPS9	0.0755399	0.0539804	1	0.993	1
	NIT1	0.0756317	0.151049	0.183	0.145	1
	GRAP2	0.0757459	-0.913954	0.037	0.056	1
	SNRPN	0.0758447	-0.838583	0.028	0.045	1
	TACC3	0.0758626	0.0375262	0.304	0.253	1
	TRMT12	0.0758729	0.694001	0.031	0.017	1
	KCTD18	0.0758879	0.457095	0.048	0.031	1
	WDR25	0.0759553	0.442797	0.055	0.037	1
	CD163	0.0759727	0.151776	0.608	0.55	1
	ZBTB34	0.0760051	0.342953	0.055	0.037	1
	ACADVL	0.0760244	0.0595114	0.504	0.443	1
	OPA3	0.0760758	0.836429	0.046	0.03	1
	KIAA1328	0.0761645	-1.57111	0.009	0.02	1
	MPG	0.0762635	0.17456	0.422	0.38	1
	SPEN	0.0762656	-0.230906	0.258	0.296	1
	RAD18	0.0763285	-1.52408	0.009	0.02	1
	ZNF33A	0.0764249	0.0599283	0.114	0.086	1
	DRAM2	0.0764516	0.196091	0.266	0.226	1
	GLRX	0.0764565	0.0711213	0.793	0.733	1
	BIN1	0.0765222	0.11963	0.104	0.077	1
	CLN6	0.0766972	0.165775	0.121	0.093	1
	STEAP4	0.0768044	0.0713427	0.14	0.109	1
	TMEM234	0.0768717	0.207322	0.058	0.039	1
	OPN3	0.0769795	0.193546	0.167	0.134	1
	NFKB1	0.0770213	0.156463	0.263	0.222	1
	STK24	0.0770534	-0.321566	0.315	0.351	1
	NID1	0.0773464	0.506461	0.072	0.051	1
	NDUFS7	0.0773838	0.0598547	0.722	0.676	1
	SAMD9L	0.0774037	-0.459906	0.134	0.165	1
	EIF4EBP2	0.077497	0.0744417	0.318	0.272	1
	EEF1D	0.0775821	-0.0375492	0.971	0.937	1
	CDK6	0.0776252	-0.549945	0.028	0.045	1
	SIVA1	0.0776583	0.180041	0.367	0.318	1
	ZGPAT	0.0776711	-0.0802575	0.117	0.087	1
	USF2	0.0776809	0.103866	0.353	0.302	1
	FRMD3	0.0777909	-1.26552	0.031	0.048	1
	BOD1	0.0778824	0.260964	0.086	0.062	1
	DOT1L	0.0778887	0.165288	0.089	0.065	1
	REPS2	0.0779004	-1.26486	0.009	0.02	1
	BCL6	0.0779393	-0.381072	0.212	0.244	1
	EMC1	0.077978	0.334443	0.075	0.053	1
	C12orf73	0.0780966	0.494666	0.031	0.017	1
	C1orf52	0.0781281	0.307781	0.155	0.125	1
	SLC11A1	0.0783668	-0.211742	0.782	0.783	1
	TMEM53	0.0784484	0.678686	0.058	0.04	1
	PKD2	0.0784555	0.561247	0.048	0.031	1
	NDUFAF4	0.0784772	0.325701	0.112	0.086	1
	PRUNE	0.078535	-1.52041	0.017	0.031	1
	CAPN15	0.0788468	-0.496348	0.083	0.109	1
	HPCAL1	0.0788934	0.158321	0.366	0.317	1
	IL1RAP	0.0789196	-0.7152	0.055	0.077	1
	NCKAP5L	0.0789214	0.102669	0.149	0.116	1
	NRROS	0.0789303	0.182027	0.164	0.13	1
	STS	0.0790179	-1.25733	0.011	0.022	1
	COPS8	0.0790805	0.220248	0.097	0.071	1
	PTPRC	0.0790855	0.0780712	0.851	0.82	1
	ENTPD1	0.0791424	-0.36953	0.232	0.266	1
	MFSD14C	0.0791911	-0.757597	0.08	0.104	1
	AKNA	0.0792036	-0.364414	0.363	0.384	1
	ATP6V1C1	0.0792899	0.0998875	0.238	0.197	1
	PTGES2	0.0794259	0.142313	0.207	0.169	1
	C19orf24	0.0794376	0.0252431	0.493	0.423	1
	USP1	0.0795042	0.0243334	0.174	0.138	1
	PNP	0.0795262	0.0481889	0.221	0.182	1
	HSP90AB1	0.0795452	0.0746793	0.714	0.65	1
	TBC1D9	0.0795962	-0.778813	0.058	0.081	1
	LARP7	0.0796378	0.131333	0.187	0.153	1
	SETD4	0.0796559	0.127241	0.031	0.017	1
	RP13-270P17.3	0.0798825	0.784804	0.029	0.016	1
	DUS2	0.0798843	-0.785724	0.041	0.061	1
	S1PR4	0.0801112	0.0792881	0.396	0.345	1
	TPP2	0.0801823	0.0932849	0.169	0.135	1
	TMCO1	0.0803391	0.0642881	0.281	0.239	1
	OXNAD1	0.080547	-1.2298	0.014	0.027	1
	TMEM71	0.0805757	0.0409037	0.114	0.086	1
	SUMO3	0.0807873	0.115565	0.495	0.439	1
	RIT1	0.0808654	0.129717	0.304	0.256	1
	SPOCK2	0.0808976	-3.04807	0.005	0.013	1
	ZYX	0.0808986	0.0265459	0.916	0.883	1
	BTF3	0.0809337	0.0655814	0.914	0.904	1
	STIM2	0.080985	-0.88865	0.058	0.081	1
	PDIK1L	0.0809861	-1.2607	0.015	0.029	1
	GPR27	0.0811231	0.137658	0.049	0.032	1
	MRPS21	0.0812668	-0.153042	0.496	0.518	1
	SPATA2L	0.0812904	-0.955827	0.032	0.05	1
	LINC00667	0.0813602	0.167225	0.104	0.078	1
	PCBD1	0.081542	0.0781357	0.177	0.143	1
	GIMAP5	0.0817088	0.725924	0.038	0.023	1
	EVI2A	0.081865	0.143275	0.237	0.195	1
	ZNF195	0.0818842	0.0729104	0.083	0.059	1
	SAMD1	0.0819864	0.241839	0.155	0.123	1
	SWSAP1	0.0820096	0.1973	0.083	0.06	1
	KLHL36	0.0820458	0.228953	0.151	0.12	1
	ATAD5	0.0821074	-2.0001	0.005	0.013	1
	FCGR2A	0.082151	0.104806	0.562	0.515	1
	SELP	0.0822181	-1.92937	0.005	0.013	1
	TOR3A	0.0823179	0.321113	0.143	0.112	1
	RPL37A	0.0823404	-0.0860958	0.886	0.874	1
	AUH	0.0823881	0.351802	0.061	0.042	1
	RP5-940J5.9	0.0824563	0.108399	0.109	0.082	1
	NAPEPLD	0.0824985	-0.9851	0.015	0.029	1
	TRAK1	0.0825273	-0.682638	0.123	0.149	1
	SMIM5	0.0825797	-0.365036	0.012	0.024	1
	SAYSD1	0.082603	-0.419041	0.026	0.043	1
	LYST	0.0826183	-0.283389	0.61	0.609	1
	SLITRK4	0.0826621	-1.64475	0.005	0.013	1
	NPIPA1	0.0827945	-1.01785	0.014	0.027	1
	ATP8B4	0.0827985	0.494528	0.06	0.041	1
	PSME3	0.0828038	0.126329	0.25	0.209	1
	ILF2	0.082924	0.173603	0.347	0.307	1
	HERC5	0.0830371	-0.18966	0.103	0.131	1
	NUP188	0.0830432	0.172708	0.057	0.038	1
	KRIT1	0.0830779	-0.034405	0.092	0.067	1
	UTP15	0.0830806	-1.06466	0.015	0.029	1
	IL21R	0.0831081	-1.03086	0.005	0.013	1
	CTB-43P18.1	0.0831081	-1.60245	0.005	0.013	1
	DPM3	0.0831089	0.0822507	0.421	0.37	1
	RBAK-RBAKDN	0.0833318	-1.2673	0.005	0.013	1
	NR4A1	0.0833384	0.0543213	0.054	0.036	1
	ZNF701	0.0834032	0.89722	0.028	0.015	1
	RNMT	0.0834463	0.151569	0.209	0.172	1
	LY6E	0.0834526	-0.147256	0.582	0.614	1
	GZMM	0.0836683	-1.44539	0.005	0.013	1
	COPZ2	0.0837175	1.02082	0.028	0.015	1
	MERTK	0.0837459	0.111308	0.109	0.082	1
	APIP	0.083817	0.103599	0.257	0.211	1
	XPO5	0.0839648	0.558289	0.065	0.045	1
	ZNF426	0.0839669	-0.0236454	0.04	0.024	1
	NUB1	0.0839957	-0.486884	0.147	0.176	1
	ARL4A	0.0839963	0.153841	0.469	0.417	1
	CD69	0.0840058	-0.484336	0.005	0.013	1
	TROVE2	0.0841638	0.252559	0.18	0.147	1
	ELP3	0.0842522	0.269528	0.077	0.055	1
	RP11-473M20.9	0.0842674	0.40619	0.071	0.05	1
	SLC45A4	0.0844196	-0.837772	0.018	0.033	1
	NEU1	0.0844425	0.116345	0.267	0.225	1
	EIF3K	0.0845712	0.0663263	0.928	0.894	1
	NHP2	0.0846638	0.0954316	0.419	0.362	1
	PPTC7	0.0848214	0.33846	0.144	0.115	1
	CCDC106	0.0848571	0.384207	0.046	0.03	1
	CTD-2017F17.2	0.0848596	0.159228	0.048	0.031	1
	ENOX2	0.0848634	0.124363	0.074	0.052	1
	PHPT1	0.0849291	0.145605	0.482	0.433	1
	SNRNP48	0.0850548	0.117744	0.098	0.072	1
	C3orf58	0.0850829	0.116076	0.123	0.094	1
	GATAD2B	0.0850853	0.0409491	0.157	0.123	1
	ZDHHC4	0.0851012	0.243481	0.108	0.082	1
	ECHS1	0.0851588	0.127099	0.292	0.251	1
	STAT5B	0.0852156	-0.0344264	0.181	0.145	1
	ZNF354A	0.0852642	-0.620665	0.043	0.062	1
	PIN4	0.0852677	0.258799	0.217	0.179	1
	PSMB9	0.0852721	-0.220877	0.641	0.641	1
	SERP1	0.0853185	0.080275	0.923	0.901	1
	SLC36A1	0.0853297	0.183399	0.138	0.109	1
	CHMP1B	0.0856501	0.0778602	0.174	0.139	1
	YPEL3	0.085685	-0.338507	0.547	0.549	1
	MAPRE3	0.085821	0.042228	0.046	0.03	1
	SURF4	0.0858427	0.145417	0.312	0.27	1
	ADRB2	0.0858838	0.409019	0.037	0.022	1
	LILRA5	0.0858923	0.0699457	0.74	0.675	1
	HSD17B10	0.0859203	0.118166	0.366	0.314	1
	HNRNPA0	0.0860666	0.136713	0.406	0.358	1
	ZFX	0.0861479	0.190038	0.132	0.104	1
	MTCH2	0.0864509	0.0711071	0.313	0.267	1
	SCAMP4	0.086457	-0.534853	0.098	0.125	1
	MOCS2	0.0865286	0.554057	0.065	0.045	1
	SUPT4H1	0.0867384	0.0409309	0.508	0.46	1
	EIF4E2	0.0868241	0.0929995	0.479	0.417	1
	METTL16	0.0868428	0.644116	0.051	0.034	1
	NUDT19	0.0869954	0.63694	0.061	0.043	1
	YIPF1	0.0869994	-0.55429	0.083	0.107	1
	FAM207A	0.08703	0.220276	0.175	0.142	1
	TSEN34	0.0871029	0.115669	0.355	0.308	1
	AFMID	0.0871695	0.57345	0.074	0.053	1
	HCLS1	0.0874285	-0.122348	0.785	0.787	1
	BRWD3	0.0875107	0.275173	0.092	0.068	1
	RP11-386G11.10	0.0875141	-0.775275	0.043	0.062	1
	TMEM140	0.0876241	-1.28004	0.025	0.04	1
	MED14	0.0876352	-0.751596	0.051	0.071	1
	ANAPC11	0.0877069	0.107325	0.717	0.656	1
	C9orf9	0.0877162	0.717908	0.026	0.014	1
	RNLS	0.0877162	0.679971	0.026	0.014	1
	PIK3AP1	0.0877296	0.10215	0.356	0.31	1
	GTF3C3	0.0879229	0.278127	0.08	0.058	1
	ACBD3	0.0880777	0.195317	0.289	0.251	1
	HIGD2A	0.0883169	-0.106078	0.862	0.84	1
	MKLN1	0.0883401	-0.591043	0.129	0.155	1
	HNRNPU	0.0883402	0.0690732	0.679	0.636	1
	TAPT1	0.0883945	0.238614	0.063	0.044	1
	EXOSC9	0.0884351	0.289462	0.071	0.05	1
	PARP12	0.0884534	-0.4945	0.172	0.199	1
	SERPINB6	0.0885022	0.0727834	0.501	0.45	1
	MRPL41	0.0886722	0.153811	0.522	0.46	1
	TMPPE	0.0890724	0.708469	0.026	0.014	1
	FAM122C	0.0890724	0.0244008	0.026	0.014	1
	AZI2	0.0890986	0.140477	0.321	0.276	1
	MRPL38	0.0891285	0.482384	0.08	0.058	1
	TMEM248	0.0891831	0.211433	0.235	0.198	1
	UBE2L3	0.0892106	0.0542503	0.524	0.458	1
	ZNF7	0.0892273	0.685552	0.043	0.028	1
	AGTRAP	0.0892929	0.109283	0.779	0.718	1
	TRIM7	0.0893475	0.195044	0.181	0.147	1
	WDR45	0.0893829	0.0528258	0.272	0.226	1
	RUNX1	0.0894433	0.232859	0.303	0.262	1
	IDH2	0.0894683	0.145889	0.327	0.283	1
	RB1CC1	0.0896231	0.081721	0.232	0.195	1
	ZNF780A	0.0896259	-0.0813553	0.106	0.08	1
	PSMD2	0.0896577	0.152421	0.296	0.252	1
	GATAD2A	0.0896677	0.100113	0.174	0.141	1
	TSTD1	0.0896719	-0.80494	0.065	0.087	1
	NPTN	0.0898649	0.0900577	0.346	0.297	1
	MRPS5	0.08989	0.0893324	0.395	0.347	1
	VAMP3	0.0898925	0.126714	0.37	0.32	1
	C6orf106	0.0898936	-0.484515	0.088	0.113	1
	CA2	0.0898943	-1.19482	0.026	0.042	1
	TMEM220	0.0898965	1.00678	0.025	0.013	1
	FLYWCH2	0.0899547	0.316296	0.108	0.083	1
	RCOR1	0.0899605	-0.365208	0.253	0.283	1
	TRAPPC5	0.0900229	-0.433656	0.166	0.194	1
	TCTN3	0.0900312	0.226051	0.058	0.04	1
	XAB2	0.0900823	-0.408616	0.161	0.192	1
	ATG2A	0.0902049	0.220619	0.106	0.081	1
	SIL1	0.0902413	0.343218	0.169	0.138	1
	MCL1	0.0902597	0.0397836	0.868	0.833	1
	CALM2	0.0903637	0.0632688	0.892	0.851	1
	MAPKAPK3	0.0903979	0.0817996	0.438	0.378	1
[truncated: 8,219 more rows]
