# Supplementary material for: In depth transcriptomic profiling defines a landscape of dysfunctional immune responses in patients with VEXAS syndrome
Source: Nat Commun. 2025 May 20;16:4690. doi: 10.1038/s41467-025-59890-0 (PMC12092610; doi:10.1038/s41467-025-59890-0)
Supplement: Supplementary file 6 — Supplementary Data 4 [file 41467_2025_59890_MOESM6_ESM.xlsx]

## Sheet: Table S4
	Supplementary Table 4. Differentially expressed genes in UBA1-mutated NK cells
	Gene names	p_val	avg_log2FC	pct.1	pct.2	p_val_adj
	IFITM2	5.57e-33	1.05061	1	0.974	1.88e-28
	IFITM1	2.92e-29	0.888438	1	0.995	9.82e-25
	FCER1G	6.19e-23	1.13439	0.952	0.54	2.09e-18
	COTL1	7.54e-23	1.3759	0.608	0.202	2.54e-18
	GSN	2.86e-21	0.90007	0.624	0.214	9.63e-17
	RPS14	9.62e-19	-0.506567	0.992	1	3.24e-14
	TNFRSF18	3.59e-18	1.22312	0.584	0.226	1.21e-13
	AREG	3.97e-18	1.11946	0.768	0.399	1.34e-13
	RPS2	2.3e-17	-0.842735	0.944	0.977	7.76e-13
	RPL21	4.23e-17	-0.695925	0.976	0.991	1.42e-12
	IFITM3	1.08e-16	0.939079	0.912	0.587	3.64e-12
	RPS3	8.18e-16	-0.468225	1	1	2.76e-11
	CD7	4.96e-15	0.753608	0.976	0.92	1.67e-10
	RPS29	5.75e-15	-0.805299	0.848	0.925	1.94e-10
	XCL2	1.55e-14	1.16013	0.624	0.312	5.24e-10
	RPS3A	8.75e-14	-0.440378	1	0.997	2.95e-09
	GZMK	1.42e-13	1.41326	0.464	0.172	4.78e-09
	SELL	7.37e-13	1.2496	0.648	0.385	2.48e-08
	TNFRSF4	1.93e-12	0.698331	0.288	0.071	6.5e-08
	LY6E	3.34e-12	0.854946	0.92	0.847	1.12e-07
	RPL23A	6.3e-12	-0.577332	0.976	0.981	2.12e-07
	CD9	7.08e-12	0.439061	0.208	0.037	2.39e-07
	TMSB4X	1.12e-11	0.322404	1	1	3.77e-07
	RPL37A	1.37e-11	-0.743405	0.896	0.936	4.61e-07
	RPS12	2.22e-11	-0.417148	1	1	7.48e-07
	EEF1A1	2.29e-11	-0.342207	1	0.998	7.7e-07
	RPL37	4.81e-11	-0.466036	0.992	0.993	1.62e-06
	RPL38	6.13e-11	-0.734494	0.744	0.859	2.07e-06
	CAPG	1.4e-10	0.512669	0.232	0.054	4.73e-06
	PDE6G	1.55e-10	0.457178	0.216	0.047	5.23e-06
	RPS27	1.61e-10	-0.378443	1	1	5.42e-06
	RPL13	1.67e-10	-0.358296	1	1	5.64e-06
	RPL27	1.95e-10	-0.500005	0.928	0.96	6.57e-06
	TMIGD2	2.25e-10	0.57895	0.456	0.193	7.59e-06
	HLA-A	2.28e-10	-0.502385	1	0.997	7.69e-06
	RPS16	3.31e-10	-0.681894	0.936	0.941	1.11e-05
	IL2RB	3.81e-10	0.952519	0.816	0.639	1.28e-05
	RPLP2	3.96e-10	-0.521531	0.976	0.986	1.33e-05
	KLRD1	4.31e-10	0.522853	0.952	0.868	1.45e-05
	RPS8	5.4e-10	-0.369462	1	0.993	1.82e-05
	MTRNR2L8	6.66e-10	2.1265	0.384	0.16	2.24e-05
	XCL1	7.13e-10	0.874461	0.424	0.183	2.4e-05
	MT-ND5	9.67e-10	-0.563305	0.896	0.967	3.26e-05
	RPS6	1.15e-09	-0.378556	0.976	0.995	3.86e-05
	KIR2DL4	1.62e-09	0.968624	0.312	0.108	5.44e-05
	RPS4X	1.62e-09	-0.375346	0.992	0.997	5.47e-05
	FOS	1.78e-09	0.706669	0.344	0.122	6e-05
	ITGAX	2.07e-09	0.673518	0.336	0.117	6.98e-05
	RPSA	2.1e-09	-0.533154	0.936	0.967	7.06e-05
	LEF1	2.78e-09	0.550598	0.336	0.122	9.37e-05
	PLAC8	3.49e-09	0.61548	0.864	0.671	0.00011776
	FGFBP2	5.55e-09	-0.727379	0.536	0.76	0.000187022
	GSTP1	6.92e-09	0.602991	0.936	0.834	0.000233309
	TOMM7	1.67e-08	-0.590741	0.728	0.831	0.000563962
	UBA52	1.72e-08	-0.453925	0.952	0.969	0.00058073
	JAK1	1.9e-08	0.52995	0.944	0.861	0.000639725
	S100A6	2.2e-08	-0.609675	0.808	0.932	0.000739649
	TLE1	2.43e-08	0.465251	0.336	0.125	0.000817687
	IGFBP7	2.63e-08	0.703147	0.6	0.343	0.000886354
	BST2	2.64e-08	0.58421	0.808	0.634	0.000889473
	EEF1B2	3.06e-08	-0.498067	0.92	0.943	0.00102936
	RPS27A	3.23e-08	-0.284088	1	0.998	0.00108936
	ACTG1	3.5e-08	0.502538	0.992	0.984	0.00118085
	DDIT4	4e-08	0.616322	0.952	0.815	0.00134857
	PTMA	4.18e-08	0.395432	1	0.995	0.00141008
	HLA-C	4.96e-08	-0.285872	1	1	0.00167063
	SPTSSB	4.96e-08	0.608053	0.192	0.051	0.00167143
	MALAT1	5.01e-08	-0.377271	1	1	0.0016891
	KIR3DX1	5.18e-08	0.291772	0.136	0.024	0.00174501
	RPS23	6.61e-08	-0.312567	1	0.997	0.00222697
	SYNE2	6.92e-08	-0.789688	0.448	0.655	0.00233014
	SLC16A3	6.93e-08	0.500862	0.36	0.153	0.00233617
	IGFBP4	8.74e-08	0.5439	0.136	0.026	0.00294648
	BACH2	9.8e-08	0.284768	0.16	0.037	0.00330221
	IFI44L	1.13e-07	0.366452	0.184	0.049	0.00382075
	CTSW	1.25e-07	0.355887	1	0.993	0.00420401
	RPS21	1.28e-07	-0.359919	0.976	0.995	0.00430621
	FES	1.33e-07	0.425804	0.304	0.115	0.00448746
	TMSB10	1.53e-07	0.230839	1	1	0.00516033
	RPS25	1.6e-07	-0.304089	1	0.991	0.00539818
	CD55	1.66e-07	0.594226	0.64	0.422	0.00559861
	RPL27A	1.76e-07	-0.579839	0.76	0.88	0.00591884
	FLNB	1.86e-07	0.407282	0.192	0.054	0.00626429
	PPP2R5C	2.15e-07	-0.620265	0.32	0.566	0.00724406
	TMEM14C	2.29e-07	0.467271	0.28	0.108	0.0077118
	HVCN1	2.6e-07	0.412907	0.248	0.084	0.00874554
	RPL4	2.75e-07	-0.449332	0.84	0.923	0.00925765
	CD300A	3.73e-07	0.644371	0.656	0.46	0.0125603
	GNLY	4.36e-07	0.648574	0.928	0.976	0.0146878
	RPL14	4.82e-07	-0.300053	1	0.997	0.0162554
	TEC	4.89e-07	0.189948	0.112	0.019	0.0164842
	ACTB	5.4e-07	0.365331	1	1	0.0182052
	C1orf162	5.47e-07	0.438891	0.56	0.319	0.0184196
	CNN2	5.84e-07	0.589683	0.736	0.537	0.0196869
	RPL34	7.19e-07	-0.283131	1	0.997	0.0242233
	DUSP2	8.24e-07	0.603377	0.816	0.65	0.0277483
	GRIK4	8.59e-07	0.217199	0.104	0.017	0.028936
	RPL36A	9.23e-07	-0.628519	0.6	0.779	0.0310862
	FCGR2B	1.06e-06	0.467989	0.144	0.035	0.0355777
	PFN1	1.11e-06	0.312017	1	0.998	0.03748
	TMED10	1.12e-06	0.452597	0.728	0.502	0.0377673
	MZB1	1.31e-06	0.291204	0.144	0.035	0.0440515
	LGALS3	1.4e-06	0.693103	0.416	0.221	0.0472848
	HCST	1.66e-06	0.337551	0.976	0.988	0.055923
	RPS19	2.05e-06	-0.310717	1	1	0.0692364
	RPL9	2.07e-06	-0.352221	1	0.979	0.0697357
	DDX5	2.13e-06	-0.401099	0.92	0.956	0.0717709
	COX5A	2.2e-06	0.460973	0.776	0.592	0.0741749
	CD3G	2.7e-06	-0.973514	0.136	0.334	0.0909741
	NCAM1	2.76e-06	0.617126	0.408	0.22	0.0929262
	LIMD2	2.82e-06	0.406622	0.976	0.878	0.0951778
	RPL13A	2.89e-06	-0.778878	0.736	0.826	0.0973436
	TPT1	2.91e-06	-0.310857	0.992	0.993	0.09793
	LPGAT1	3.18e-06	0.423516	0.44	0.233	0.1071
	CXXC5	3.44e-06	0.404216	0.6	0.361	0.115805
	BCL3	3.83e-06	0.32368	0.28	0.113	0.128948
	RPS24	4.04e-06	-0.260602	1	1	0.136081
	PYCARD	4.31e-06	0.473144	0.608	0.389	0.145298
	CD81	4.34e-06	0.387805	0.952	0.857	0.146222
	GZMH	4.9e-06	-0.572573	0.696	0.831	0.16499
	JOSD2	4.94e-06	0.443576	0.368	0.185	0.166507
	PRDX5	5.11e-06	0.41032	0.8	0.636	0.172078
	CD3D	5.2e-06	-1.08685	0.192	0.385	0.175143
	S100A4	5.32e-06	-0.464471	0.912	0.949	0.179145
	TRBC2	6.07e-06	0.515785	0.872	0.777	0.204596
	HBB	6.33e-06	-0.691485	0.168	0.376	0.213117
	HAPLN3	6.53e-06	0.203273	0.104	0.021	0.219877
	HLA-B	7.74e-06	-0.163877	1	0.998	0.26077
	PLEK	7.92e-06	-0.630204	0.584	0.726	0.266812
	YARS	8.49e-06	0.480621	0.448	0.247	0.285919
	RPL3	9.75e-06	-0.242532	1	0.998	0.328497
	STAT1	1.02e-05	0.573026	0.56	0.369	0.342828
	IRF5	1.06e-05	0.293928	0.152	0.045	0.356746
	RPL23	1.1e-05	-0.560435	0.544	0.681	0.369459
	RPS20	1.12e-05	-0.961769	0.328	0.481	0.378313
	CD74	1.13e-05	0.443469	0.936	0.908	0.381242
	CTSD	1.22e-05	0.387793	0.88	0.786	0.410076
	RNF130	1.27e-05	0.457318	0.36	0.183	0.428572
	CEBPD	1.3e-05	0.526844	0.712	0.488	0.439261
	TNFRSF11A	1.31e-05	0.193557	0.12	0.03	0.44027
	KLRB1	1.33e-05	0.592784	0.776	0.584	0.447591
	MPST	1.35e-05	0.403875	0.416	0.23	0.455132
	SLC1A5	1.35e-05	0.629818	0.336	0.174	0.455151
	MAP3K8	1.35e-05	0.540475	0.624	0.43	0.455352
	SH2D1B	1.4e-05	0.442539	0.552	0.336	0.471872
	TRDC	1.43e-05	0.691225	0.64	0.495	0.482884
	RPL24	1.45e-05	-0.279669	0.992	0.979	0.488013
	CD44	1.94e-05	0.601264	0.64	0.503	0.652284
	UBASH3B	2.2e-05	0.311893	0.176	0.061	0.741744
	RPLP1	2.33e-05	-0.257968	1	1	0.783741
	PCBD2	2.36e-05	0.276727	0.12	0.031	0.795433
	MT-CO1	2.44e-05	-0.231069	1	0.998	0.822971
	CD300C	2.55e-05	0.227704	0.144	0.044	0.859768
	EIF3G	2.58e-05	0.576509	0.864	0.805	0.867628
	RUNX2	2.66e-05	0.351108	0.232	0.098	0.896458
	SOCS1	2.88e-05	0.652641	0.448	0.27	0.969012
	MTDH	2.9e-05	0.406202	0.688	0.49	0.978756
	SCLT1	2.93e-05	0.470881	0.336	0.176	0.985588
	KLRC1	2.96e-05	0.5117	0.624	0.43	0.99706
	HSBP1	3e-05	0.40491	0.328	0.167	1
	CDC42SE1	3.15e-05	0.413627	0.744	0.591	1
	PCBP1	3.45e-05	0.304834	0.944	0.901	1
	TYMP	3.5e-05	0.493812	0.376	0.202	1
	RSU1	3.95e-05	0.373428	0.472	0.298	1
	ABCA2	4.06e-05	0.338186	0.264	0.118	1
	RPS4Y1	4.07e-05	-0.397802	0.88	0.906	1
	REC8	4.49e-05	0.328011	0.136	0.042	1
	EPSTI1	4.6e-05	0.400638	0.312	0.153	1
	PLCL2	4.73e-05	0.422346	0.48	0.296	1
	CLDND1	4.99e-05	0.530158	0.392	0.23	1
	RPL7A	5.16e-05	-0.199039	0.992	0.995	1
	ARL4C	5.21e-05	-0.370209	0.848	0.902	1
	SYPL1	5.41e-05	0.294401	0.232	0.099	1
	RPL18	5.61e-05	-0.22606	0.984	0.995	1
	IL18R1	5.64e-05	0.375144	0.312	0.155	1
	PPCDC	5.87e-05	0.294496	0.112	0.03	1
	TRDV2	5.97e-05	-1.00954	0.032	0.179	1
	UQCRB	6.29e-05	-0.439713	0.672	0.768	1
	C16orf54	6.35e-05	0.33569	0.28	0.132	1
	HINT1	6.45e-05	0.293035	0.888	0.848	1
	TIAM1	6.84e-05	0.402996	0.12	0.035	1
	SNAP29	7.17e-05	0.310491	0.304	0.146	1
	MYL12A	7.38e-05	0.257599	1	0.988	1
	RBX1	7.41e-05	0.351479	0.696	0.533	1
	BEX2	7.75e-05	0.391822	0.184	0.073	1
	RPL10A	7.92e-05	-0.347074	0.936	0.969	1
	EVA1B	8.07e-05	0.401846	0.176	0.068	1
	CCDC109B	8.5e-05	0.428202	0.432	0.263	1
	MT-CYB	8.71e-05	-0.297686	0.984	0.997	1
	C12orf75	8.83e-05	-0.440632	0.464	0.639	1
	SMIM19	9.22e-05	0.359783	0.384	0.22	1
	NCOR1	9.42e-05	0.388348	0.624	0.449	1
	GSTM2	0.000103886	0.470497	0.24	0.111	1
	RASGRP2	0.000109689	0.339691	0.696	0.537	1
	IDS	0.000111573	-0.556961	0.312	0.481	1
	MX1	0.000113459	0.364258	0.256	0.122	1
	APOPT1	0.000113471	0.295853	0.136	0.045	1
	OGFRL1	0.000113514	0.354127	0.216	0.096	1
	UTS2	0.000113974	0.215197	0.104	0.028	1
	COPS5	0.000117934	0.269463	0.464	0.277	1
	IAH1	0.000127185	0.402248	0.408	0.247	1
	ATP8B4	0.000127242	0.33623	0.216	0.096	1
	MIR22HG	0.000128459	0.218413	0.12	0.037	1
	CCNJL	0.000129403	0.200254	0.144	0.049	1
	PF4	0.000138568	0.188091	0.128	0.04	1
	TRAPPC2P1	0.000151965	0.268499	0.176	0.07	1
	LINC00861	0.000153918	0.354902	0.648	0.449	1
	NDUFB3	0.000156789	0.339583	0.544	0.355	1
	ERAP2	0.000157509	0.319313	0.416	0.242	1
	KDSR	0.000162626	0.274941	0.152	0.056	1
	NUCB2	0.000171643	0.437148	0.56	0.395	1
	IDH3G	0.0001753	0.313653	0.512	0.329	1
	ECHDC2	0.000176284	-0.368349	0.016	0.132	1
	H3F3B	0.000177129	0.250888	1	0.988	1
	SERPINE2	0.000185364	0.214999	0.104	0.03	1
	KIF21A	0.000185956	-0.362905	0.016	0.132	1
	SPOCK2	0.000187183	-0.486451	0.304	0.469	1
	RORA	0.000194804	-0.49911	0.192	0.361	1
	NOSIP	0.000205587	0.417527	0.584	0.441	1
	LINC00116	0.0002388	-0.452579	0.088	0.23	1
	CD6	0.000239538	-0.523708	0.096	0.24	1
	HAVCR2	0.000247263	0.406634	0.304	0.166	1
	ITM2A	0.000248086	-0.408138	0.152	0.317	1
	RPS18	0.000256695	-0.259912	1	1	1
	CORO1A	0.000270615	0.274762	0.976	0.956	1
	AHI1	0.000273024	0.201807	0.112	0.035	1
	FAM46C	0.000281711	0.215384	0.24	0.111	1
	CD2	0.000288001	0.439232	0.728	0.606	1
	DTHD1	0.000292633	-0.385531	0.024	0.139	1
	GTSF1	0.000293152	0.218045	0.112	0.035	1
	TTC16	0.000294146	-0.417514	0.032	0.152	1
	PTGDS	0.000297861	-1.92836	0.08	0.216	1
	MTRNR2L12	0.000298749	0.392789	0.992	0.997	1
	RPL15	0.000301864	-0.218677	0.984	0.993	1
	RENBP	0.000302784	0.237356	0.104	0.031	1
	PRKX	0.000306368	0.335529	0.344	0.195	1
	UBC	0.000332825	-0.261979	0.96	0.976	1
	RPL18A	0.000340756	-0.214329	0.984	0.997	1
	PLEKHO1	0.000364146	0.315161	0.232	0.113	1
	PSME1	0.000368694	0.246555	0.984	0.93	1
	IRS2	0.000380068	0.266203	0.12	0.04	1
	CTD-2020K17.1	0.000387044	0.264461	0.296	0.153	1
	IFI35	0.000390189	0.410994	0.432	0.287	1
	GZMA	0.000396883	0.348982	0.952	0.97	1
	CD63	0.000400493	0.25771	0.88	0.749	1
	RPL7	0.000407861	-0.417594	0.76	0.822	1
	EIF4B	0.000415758	-0.512902	0.408	0.53	1
	ORAI2	0.000416002	0.24402	0.24	0.117	1
	ZYX	0.000423033	0.38565	0.728	0.584	1
	SIGIRR	0.000425665	0.370722	0.656	0.521	1
	TMEM261	0.000430924	0.311563	0.304	0.167	1
	PIM2	0.000432947	0.49769	0.32	0.188	1
	RPL6	0.000437403	-0.18116	1	1	1
	ANXA5	0.000442575	0.256049	0.376	0.22	1
	PTPRC	0.000446177	-0.23187	0.944	0.965	1
	IRF7	0.00048305	0.46961	0.392	0.251	1
	OAZ1	0.00048342	0.276717	0.976	0.897	1
	NDUFA11	0.00048649	0.227592	0.552	0.368	1
	RAB4B	0.000488386	0.237304	0.112	0.037	1
	SYNGR1	0.000494249	-0.571087	0.104	0.242	1
	DNAJB1	0.000515061	-0.409408	0.2	0.368	1
	RPS7	0.000537795	-0.167728	1	0.993	1
	MRPL14	0.000549033	0.342311	0.456	0.308	1
	HLA-DRA	0.000577126	0.645014	0.288	0.166	1
	ANP32A	0.000586462	0.304191	0.632	0.463	1
	NDUFA9	0.00058657	0.222437	0.12	0.042	1
	SCRN2	0.000625954	0.247967	0.272	0.143	1
	PFDN5	0.000630195	-0.220405	0.952	0.939	1
	MRPL18	0.000630905	0.343769	0.36	0.221	1
	SDCBP	0.000632952	0.280639	0.4	0.247	1
	RHEB	0.000656481	0.329566	0.384	0.244	1
	SLC9A3R1	0.000682447	-0.346042	0.688	0.814	1
	IRF2BPL	0.00072325	0.227591	0.28	0.148	1
	COL6A2	0.000724395	-0.475477	0.056	0.174	1
	NSG1	0.000747259	-0.412576	0.024	0.125	1
	TMEM5	0.000747474	0.184872	0.128	0.047	1
	MATK	0.000748349	0.341193	0.808	0.7	1
	LY9	0.000749291	-0.384039	0.04	0.15	1
	PSMD5-AS1	0.000749724	0.300563	0.232	0.118	1
	PCNXL3	0.000781836	0.231062	0.168	0.071	1
	GRAMD4	0.000800141	0.139971	0.144	0.056	1
	LAG3	0.000802065	-0.502314	0.064	0.185	1
	C10orf54	0.000804233	0.299595	0.656	0.521	1
	ARHGDIB	0.000804548	0.262502	0.992	0.976	1
	EMP3	0.000804656	0.416962	0.944	0.911	1
	TMEM258	0.00080509	0.285385	0.784	0.641	1
	PCBP2	0.000832732	0.321319	0.664	0.517	1
	CALM2	0.000834802	0.320434	0.816	0.725	1
	B3GNT7	0.000845418	0.281779	0.12	0.044	1
	RAB24	0.000916626	0.261177	0.432	0.268	1
	DNM2	0.000937181	0.384982	0.488	0.345	1
	AHNAK	0.00094602	-0.433521	0.696	0.784	1
	XBP1	0.000964969	0.34128	0.864	0.753	1
	GZMB	0.000987103	0.5373	0.936	0.958	1
	POLR2C	0.00101017	0.3488	0.304	0.176	1
	FAM49B	0.00101061	0.341568	0.76	0.603	1
	PPP2R4	0.00101181	0.224017	0.184	0.084	1
	STXBP3	0.00103531	-0.342451	0.024	0.122	1
	DUS3L	0.00103927	0.207879	0.176	0.078	1
	QRSL1	0.00105029	0.180079	0.104	0.035	1
	GNG5	0.00106897	0.30789	0.776	0.678	1
	NOP10	0.00107089	0.343582	0.552	0.409	1
	IL7R	0.00107355	0.319285	0.464	0.301	1
	FCRL6	0.00110808	-0.408496	0.208	0.364	1
	OXNAD1	0.00110931	0.275818	0.368	0.223	1
	EEF2	0.00112818	-0.289702	0.904	0.925	1
	BUB3	0.00114721	0.323302	0.608	0.453	1
	CCDC94	0.00121376	0.264661	0.176	0.082	1
	ETFB	0.00121404	0.372922	0.248	0.141	1
	TSPAN2	0.00121911	0.239072	0.224	0.111	1
	ZFP36	0.00132103	0.678419	0.92	0.841	1
	SPON2	0.00133252	-0.30891	0.632	0.777	1
	TSPAN32	0.0013365	0.279918	0.488	0.333	1
	MT-CO3	0.00134007	-0.340801	0.992	0.997	1
	TBC1D2B	0.0014145	0.212059	0.184	0.085	1
	CARHSP1	0.00145475	0.30883	0.336	0.207	1
	SFT2D1	0.00146065	0.287085	0.352	0.213	1
	MRPS6	0.00146852	0.2802	0.6	0.434	1
	IGFBP2	0.00147604	0.24701	0.104	0.037	1
	ANXA2	0.00148746	0.400195	0.744	0.676	1
	FIBP	0.00150626	0.314925	0.472	0.322	1
	PRSS23	0.00152365	-0.354077	0.224	0.392	1
	FKBP1A	0.00154848	0.283254	0.568	0.408	1
	SLC25A6	0.00157718	-0.309285	0.752	0.836	1
	CHMP5	0.00157807	0.259175	0.328	0.195	1
	TSC22D3	0.00161716	0.372886	0.92	0.831	1
	DRAP1	0.00163998	0.321819	0.824	0.686	1
	CCNG2	0.00164659	0.337305	0.104	0.038	1
	CTSZ	0.00165758	0.402761	0.272	0.166	1
	GXYLT1	0.00166751	0.235187	0.144	0.061	1
	FAM118A	0.00166921	0.27672	0.152	0.068	1
	RPL35	0.00170334	-0.204971	0.992	0.991	1
	PARP15	0.00170371	-0.489892	0.16	0.289	1
	CD47	0.00174223	0.278726	0.728	0.598	1
	ZEB2	0.0017453	-0.469759	0.384	0.517	1
	AGK	0.00177927	0.217287	0.336	0.197	1
	S100A11	0.0017912	0.471767	0.808	0.728	1
	GPATCH11	0.00182466	-0.256093	0.016	0.101	1
	CHST2	0.00184129	0.307884	0.32	0.188	1
	CD52	0.00186332	-0.33193	0.712	0.791	1
	B3GALT6	0.00191101	0.365742	0.2	0.105	1
	GCHFR	0.0019434	0.280309	0.344	0.211	1
	IL2RG	0.00196245	0.269322	0.976	0.936	1
	HEBP2	0.00200385	0.251863	0.352	0.214	1
	RPL19	0.00202345	-0.160924	0.992	1	1
	PET100	0.00203076	0.249885	0.536	0.383	1
	RP11-442H21.2	0.0020562	0.343582	0.112	0.044	1
	TRAPPC4	0.0020844	0.187588	0.304	0.169	1
	RAMP1	0.00208955	0.355077	0.336	0.207	1
	PLXND1	0.00209771	0.303885	0.16	0.075	1
	FAM195B	0.00210178	0.272496	0.48	0.329	1
	MFGE8	0.0021872	0.213802	0.112	0.044	1
	NOC4L	0.00220316	0.184524	0.176	0.084	1
	HLA-DMA	0.00224252	0.251595	0.24	0.129	1
	FAM173A	0.00224974	0.269037	0.448	0.289	1
	S100A10	0.00225667	0.31067	0.912	0.829	1
	F2R	0.00228116	-0.449453	0.12	0.235	1
	GALE	0.00229321	0.14839	0.12	0.047	1
	SUMF1	0.00231261	0.195173	0.176	0.084	1
	ANKRD10	0.00235776	0.35708	0.384	0.26	1
	SEC11A	0.00236228	0.327574	0.648	0.535	1
	AIM1	0.002363	0.332862	0.288	0.178	1
	LIMS1	0.00236387	0.280279	0.272	0.157	1
	DOK2	0.0023719	-0.334952	0.464	0.599	1
	CFL1	0.0023921	0.197118	1	0.995	1
	IRF8	0.00239674	0.154907	0.16	0.071	1
	MPHOSPH8	0.00239677	-0.377542	0.36	0.477	1
	EVL	0.00240724	0.222802	0.856	0.84	1
	KLRF1	0.00241634	0.382284	0.76	0.659	1
	DNAJC1	0.00242495	0.325858	0.504	0.35	1
	HEXA	0.00247262	0.193958	0.208	0.105	1
	DDAH2	0.00247649	0.392516	0.296	0.183	1
	HNRNPDL	0.00249361	-0.259561	0.76	0.817	1
	DDRGK1	0.00253249	0.281313	0.36	0.233	1
	MAFF	0.00254505	0.257022	0.168	0.08	1
	GNAS	0.00254589	0.229795	0.928	0.833	1
	GTF3C6	0.00259052	0.29716	0.416	0.274	1
	LLNLR-245B6.1	0.00260189	0.246335	0.168	0.08	1
	DDX24	0.00262861	-0.364334	0.416	0.537	1
	HLA-DPB1	0.00264378	-0.434202	0.52	0.646	1
	TSPAN31	0.00267494	0.219455	0.192	0.096	1
	PRKCQ	0.00271709	-0.356724	0.08	0.19	1
	PLD3	0.00274102	0.25564	0.424	0.274	1
	ETFA	0.00275135	0.244587	0.464	0.314	1
	NFKB1	0.00279357	0.287021	0.288	0.169	1
	RPL22	0.00279647	-0.248563	0.936	0.946	1
	LMO4	0.00280143	0.435812	0.344	0.23	1
	SLFN5	0.00286042	0.320551	0.656	0.526	1
	SQSTM1	0.00287901	0.227409	0.744	0.545	1
	HSP90AB1	0.00288319	0.268279	0.848	0.777	1
	CUX1	0.00289082	0.201321	0.224	0.12	1
	ATP5G3	0.00290424	0.310349	0.776	0.699	1
	H1FX	0.00291199	0.33675	0.696	0.531	1
	BZRAP1-AS1	0.00297351	0.313546	0.24	0.138	1
	NEK7	0.00301404	0.247197	0.232	0.129	1
	SELM	0.00303228	-0.258036	0.032	0.124	1
	UNC93B1	0.00305391	0.381059	0.192	0.101	1
	OPN3	0.00305416	0.192033	0.136	0.059	1
	UBE2L6	0.00306472	0.31291	0.696	0.551	1
	PRKD3	0.00306951	-0.265416	0.032	0.122	1
	WDR61	0.0031309	0.274937	0.28	0.169	1
	TCF7	0.00314275	0.321321	0.312	0.188	1
	TXNL1	0.00314972	0.253583	0.44	0.291	1
	C1GALT1C1	0.00314994	0.142529	0.168	0.078	1
	VPS13A	0.00324689	-0.374996	0.088	0.197	1
	RABL2B	0.00327024	0.19719	0.104	0.04	1
	SIAH2	0.00327152	0.264423	0.248	0.145	1
	UBA7	0.00329747	0.268943	0.232	0.129	1
	KLRG1	0.00333714	-0.552743	0.352	0.46	1
	ARMCX6	0.00335208	0.162844	0.192	0.096	1
	ATP6V0C	0.00344279	0.306757	0.744	0.627	1
	TIMM13	0.00344679	0.284671	0.376	0.247	1
	TMEM127	0.00344849	-0.241006	0.04	0.134	1
	TNRC18	0.00345778	0.142203	0.168	0.078	1
	TMEM71	0.0034582	-0.25106	0.04	0.134	1
	ASAH1	0.00350173	0.269848	0.448	0.303	1
	LTB	0.00350663	0.825462	0.4	0.293	1
	TRGV10	0.00350761	-0.49538	0.04	0.132	1
	ZMIZ1	0.00352264	0.279321	0.168	0.082	1
	CCL5	0.00352636	-0.213442	0.896	0.936	1
	ARRDC2	0.00357659	-0.331882	0.088	0.195	1
	BTF3	0.00358308	0.228693	0.976	0.923	1
	MGAT4B	0.00358669	0.220818	0.256	0.146	1
	PEA15	0.00375224	0.137355	0.136	0.059	1
	PTGDR	0.00381263	0.338859	0.568	0.441	1
	RPL30	0.00384312	-0.144891	1	1	1
	COPE	0.00385341	0.224918	0.688	0.551	1
	ILK	0.00385963	0.259099	0.528	0.364	1
	SRP72	0.00387107	0.270762	0.416	0.289	1
	CD2AP	0.00390351	0.320786	0.2	0.11	1
	GABARAP	0.00391881	0.270138	0.848	0.779	1
	DOCK10	0.00396597	0.236716	0.392	0.258	1
	CAPN1	0.00397131	0.313264	0.416	0.3	1
	HINT2	0.0039767	0.275798	0.352	0.225	1
	SETDB1	0.00403309	0.161843	0.176	0.085	1
	RP3-395M20.12	0.00412415	0.317419	0.216	0.122	1
	SHOC2	0.00418475	0.320491	0.264	0.16	1
	ZNF326	0.00419029	0.244331	0.208	0.113	1
	TMEM123	0.00424339	0.30035	0.424	0.289	1
	NAA40	0.00425958	0.155962	0.16	0.077	1
	VAMP5	0.00427664	-0.319123	0.296	0.429	1
	CD37	0.00428318	0.256898	0.928	0.866	1
	LSM2	0.00430531	0.285198	0.48	0.338	1
	CTBS	0.00436337	0.245203	0.2	0.106	1
	REPIN1	0.00436346	0.233565	0.256	0.148	1
	PIH1D1	0.0043814	0.339771	0.344	0.235	1
	GLIPR2	0.00439174	0.340219	0.544	0.415	1
	NTPCR	0.00443658	0.210309	0.224	0.12	1
	TNFSF10	0.00445815	0.283418	0.288	0.178	1
	LILRB1	0.00454866	-0.329853	0.024	0.101	1
	JAK2	0.0045639	0.248	0.2	0.108	1
	ITM2B	0.0045837	0.230793	0.976	0.913	1
	CCDC28B	0.00461547	0.192259	0.232	0.129	1
	MMD	0.00461611	0.191483	0.104	0.042	1
	G6PC3	0.00461678	0.148252	0.128	0.056	1
	OSBPL2	0.00466967	0.194185	0.144	0.066	1
	WDR41	0.00470436	0.282793	0.168	0.087	1
	UFL1	0.00473429	0.229061	0.24	0.139	1
	BAD	0.0048227	0.192014	0.224	0.124	1
	ARMC6	0.00484668	0.246697	0.256	0.153	1
	CAPN12	0.00485792	0.294755	0.216	0.12	1
	FAAP100	0.00488457	0.221099	0.12	0.052	1
	RPL11	0.00489636	-0.136908	1	0.998	1
	MT-CO2	0.00489637	0.14227	0.992	0.998	1
	GAPDH	0.00497506	0.180753	1	0.984	1
	ILF2	0.00501617	0.243794	0.512	0.39	1
	OAS1	0.00501826	0.230498	0.184	0.098	1
	PSMD7	0.0050344	0.288361	0.488	0.357	1
	ZFPM1	0.00503532	0.314533	0.424	0.293	1
	DAD1	0.00506541	0.299365	0.76	0.662	1
	SYNGR2	0.005218	0.30173	0.48	0.355	1
	PSME2	0.00530555	0.278405	0.848	0.794	1
	HSPB11	0.00538964	0.300134	0.368	0.254	1
	MT-ND1	0.00545499	-0.252749	0.928	0.944	1
	SNX10	0.00549561	0.195346	0.272	0.159	1
	ARPC1B	0.00556611	0.258562	0.856	0.768	1
	MDFIC	0.00560392	-0.347999	0.136	0.242	1
	PSMG2	0.00564913	0.263439	0.448	0.324	1
	COPG1	0.00573344	0.253577	0.272	0.164	1
	FLT3LG	0.00573834	0.361361	0.4	0.287	1
	CHMP4A	0.00578182	0.162189	0.136	0.063	1
	MAPKAPK3	0.00581205	0.186312	0.296	0.178	1
	GBP1	0.0058224	0.241652	0.32	0.209	1
	TALDO1	0.005837	0.226769	0.544	0.409	1
	TCIRG1	0.00588388	0.227477	0.624	0.444	1
	SH3YL1	0.00594461	0.242949	0.152	0.077	1
	NSMCE1	0.00601466	0.286531	0.408	0.296	1
	CEBPG	0.00601648	0.163569	0.168	0.084	1
	EIF3A	0.0060229	-0.333074	0.28	0.411	1
	CALCOCO2	0.00608907	0.263619	0.416	0.296	1
	ZBTB1	0.00616472	-0.318107	0.112	0.22	1
	C21orf91	0.00619683	0.157614	0.232	0.129	1
	PRKCSH	0.00620061	0.279495	0.376	0.247	1
	TRIAP1	0.00620497	0.181797	0.24	0.136	1
	TBCB	0.00620834	0.247388	0.696	0.545	1
	RPL26	0.00628302	-0.204093	0.992	0.993	1
	KDM5B	0.0062872	0.24777	0.128	0.059	1
	SLC38A1	0.00638198	0.287446	0.56	0.423	1
	MT1E	0.00645718	-0.306541	0.04	0.12	1
	ATP6V1G1	0.00654123	0.286208	0.752	0.664	1
	ADSL	0.00654765	0.133	0.336	0.207	1
	STRIP1	0.00666002	0.213335	0.184	0.098	1
	CUTA	0.00667682	0.277117	0.728	0.639	1
	ZNF638	0.00668048	-0.264695	0.136	0.253	1
	PSMD1	0.00668577	-0.331127	0.096	0.195	1
	ISG15	0.00670427	0.321284	0.536	0.397	1
	MED21	0.00672622	0.219752	0.104	0.044	1
	TGFBR3	0.00674175	-0.328754	0.32	0.432	1
	HMBS	0.00674861	0.118224	0.112	0.047	1
	SRA1	0.0069916	0.210921	0.408	0.274	1
	PAFAH1B2	0.00702371	0.195319	0.112	0.049	1
	CRTAM	0.00703517	0.131171	0.104	0.044	1
	VPS26A	0.00704864	0.234076	0.4	0.272	1
	SCAI	0.0070865	0.107745	0.12	0.052	1
	CUEDC2	0.00716274	0.216466	0.352	0.23	1
	NDUFS8	0.00719834	0.265542	0.616	0.497	1
	WDR83OS	0.00720645	0.233439	0.784	0.655	1
	ARPC3	0.00723244	0.194536	0.96	0.909	1
	DGUOK	0.00729756	0.263909	0.552	0.42	1
	RPS15	0.0073014	-0.135982	1	0.998	1
	NRGN	0.00730384	0.291815	0.112	0.049	1
	ADAMTS10	0.00730984	0.187845	0.136	0.064	1
	PTP4A2	0.00737	-0.337821	0.704	0.747	1
	PSMA5	0.00742041	0.208498	0.68	0.531	1
	KLHL22	0.00742925	0.100476	0.128	0.057	1
	SH3BP5	0.00749527	-0.317654	0.312	0.436	1
	MFSD12	0.00751531	0.251195	0.184	0.101	1
	DRG1	0.00752389	-0.326212	0.096	0.188	1
	RIN3	0.00769968	0.161583	0.504	0.373	1
	NANS	0.00770198	0.197141	0.112	0.049	1
	SEPHS1	0.00777108	0.122197	0.12	0.054	1
	NCOA2	0.00783538	0.263812	0.168	0.092	1
	FCGR3A	0.00789154	-0.293636	0.624	0.768	1
	DLD	0.00790311	0.251723	0.28	0.176	1
	TPI1	0.00795958	0.223985	0.84	0.765	1
	AKIRIN2	0.00797862	-0.305011	0.176	0.293	1
	MPP1	0.00799076	0.280985	0.136	0.068	1
	TRMT112	0.00800605	0.256719	0.72	0.601	1
	ESD	0.00805954	0.196287	0.2	0.113	1
	XPA	0.0080827	0.272895	0.328	0.214	1
	RPL36	0.00810108	-0.168412	0.984	0.991	1
	NDRG3	0.00814877	0.188687	0.176	0.094	1
	ATP2B4	0.0082228	-0.357961	0.208	0.322	1
	MYH9	0.00825103	-0.352125	0.728	0.749	1
	PRPSAP2	0.00836018	0.193053	0.208	0.117	1
	PPA2	0.00839253	0.219757	0.224	0.129	1
	HSDL2	0.00848528	-0.239687	0.032	0.106	1
	ECH1	0.00856142	0.269784	0.28	0.178	1
	FTL	0.00856342	-0.179354	0.992	0.991	1
	PHKB	0.00856593	0.133573	0.184	0.098	1
	SNAI3	0.00860989	0.364095	0.192	0.111	1
	H2AFJ	0.00861459	0.282745	0.344	0.23	1
	ADRB2	0.0086827	-0.346587	0.152	0.26	1
	LCK	0.00872923	-0.323543	0.656	0.744	1
	ZNF639	0.00874193	0.147559	0.264	0.157	1
	RANBP3	0.00889234	0.214593	0.176	0.096	1
	MIER1	0.00898896	0.221693	0.408	0.28	1
	KIFAP3	0.00900384	0.177768	0.208	0.117	1
	2024-09-02	0.00903987	0.318414	0.432	0.322	1
	PHF3	0.0090522	0.242663	0.416	0.294	1
	2024-03-05	0.00927459	-0.179716	0.064	0.159	1
	RP3-477O4.14	0.00939133	0.180891	0.184	0.101	1
	WAS	0.00942797	0.236116	0.776	0.653	1
	NT5C	0.00950656	0.209872	0.536	0.392	1
	TRAPPC1	0.00962822	0.231672	0.808	0.711	1
	COPS7A	0.00972612	0.1516	0.208	0.115	1
	TAGLN2	0.00979536	0.29819	0.88	0.784	1
	C11orf54	0.009816	0.174018	0.144	0.071	1
	ODF3B	0.00984383	0.147264	0.12	0.056	1
	PSMD13	0.00985435	0.239093	0.52	0.416	1
	ISG20	0.00985619	0.273768	0.792	0.716	1
	RPN2	0.00996686	0.264203	0.584	0.479	1
	UBA6	0.010121	0.256099	0.168	0.092	1
	SPAG7	0.0101333	0.252317	0.384	0.263	1
	TBL3	0.0101927	0.214354	0.2	0.115	1
	PARVG	0.010195	0.17502	0.384	0.26	1
	GIMAP8	0.0102837	0.244575	0.12	0.057	1
	GRASP	0.0103127	0.226931	0.152	0.078	1
	C17orf49	0.0103484	0.144678	0.304	0.188	1
	GRINA	0.0103489	0.182415	0.248	0.153	1
	C19orf66	0.0103731	0.278846	0.512	0.399	1
	ZNF688	0.0103756	0.192652	0.232	0.138	1
	TMEM141	0.0105937	0.172215	0.36	0.249	1
	STAU2	0.0106303	0.139225	0.128	0.061	1
	LTA4H	0.0106306	0.300831	0.304	0.202	1
	CDKN2D	0.0107187	0.331311	0.584	0.472	1
	USP48	0.0107504	0.232912	0.248	0.155	1
	PSMB8	0.0108575	0.249012	0.776	0.728	1
	CAPN2	0.0108743	-0.408414	0.368	0.463	1
	FLOT1	0.0109255	0.239753	0.472	0.343	1
	JAZF1	0.010987	-0.347896	0.152	0.254	1
	RPL5	0.0111218	-0.144853	0.984	0.97	1
	STYXL1	0.0112266	0.214853	0.192	0.111	1
	EMD	0.0113364	0.239713	0.552	0.436	1
	POLG	0.0113786	0.209385	0.216	0.127	1
	COMT	0.011415	0.188182	0.416	0.284	1
	MMP25-AS1	0.0114358	0.273158	0.288	0.181	1
	RASSF2	0.0114466	0.182535	0.104	0.047	1
	PRDX4	0.0114568	0.21067	0.256	0.159	1
	FBXW7	0.0115801	-0.264208	0.088	0.178	1
	MCFD2	0.0117684	0.23204	0.16	0.087	1
	UBALD2	0.0117965	0.25702	0.624	0.519	1
	GMCL1	0.0118245	0.209689	0.256	0.164	1
	ALG6	0.0118312	0.206154	0.16	0.087	1
	DDX3Y	0.0118726	-0.335238	0.112	0.204	1
	CASK	0.0118738	0.248319	0.176	0.098	1
	IKBIP	0.0119557	0.243639	0.208	0.125	1
	IL32	0.0120046	-0.292453	0.672	0.69	1
	ZNF683	0.0121413	-0.458527	0.112	0.204	1
	CHI3L2	0.0121841	0.274985	0.168	0.094	1
	XAB2	0.0121866	0.193985	0.248	0.15	1
	UBAC2	0.012193	0.136449	0.352	0.228	1
	SPTBN1	0.012195	0.158469	0.264	0.16	1
	COX5B	0.0122164	0.203966	0.792	0.735	1
	HLA-DRB5	0.01223	0.106087	0.416	0.274	1
	N4BP2	0.0122627	0.212691	0.168	0.094	1
	CASP1	0.0123181	-0.346344	0.296	0.408	1
	PRMT2	0.0124318	0.1627	0.824	0.655	1
	TIGIT	0.0124402	-0.25619	0.12	0.221	1
	FARSA	0.0124483	0.16738	0.248	0.15	1
	ATP5I	0.0124806	0.245174	0.592	0.505	1
	SH3GL1	0.0124929	0.183202	0.192	0.11	1
	WDR12	0.0125447	0.0771877	0.104	0.045	1
	MUM1	0.0126034	0.224387	0.12	0.057	1
	INIP	0.0126537	0.119461	0.128	0.061	1
	ZC3H8	0.012673	0.194811	0.16	0.085	1
	TRIB3	0.0127284	0.174321	0.112	0.052	1
	ABHD14B	0.0127375	-0.347241	0.312	0.402	1
	GIMAP4	0.012759	0.344785	0.736	0.65	1
	HCLS1	0.0127707	-0.2651	0.76	0.801	1
	TRABD2A	0.0127777	0.182068	0.104	0.047	1
	EML3	0.0128749	-0.294674	0.12	0.214	1
	UQCR10	0.0129359	0.164397	0.816	0.706	1
	BEX4	0.0130259	0.197232	0.288	0.185	1
	FAM21C	0.0130299	0.145227	0.248	0.152	1
	RPP25L	0.0130587	0.151594	0.176	0.096	1
	NCF1	0.0132336	0.192229	0.176	0.098	1
	TCTA	0.0132919	0.191352	0.24	0.143	1
	CYTIP	0.0133264	0.188475	0.744	0.596	1
	FAIM	0.0133272	0.167666	0.136	0.068	1
	GSKIP	0.0133272	0.131104	0.136	0.068	1
	FXR1	0.0133381	0.16495	0.336	0.22	1
	COMMD7	0.0133901	0.213285	0.536	0.427	1
	TXK	0.0134557	0.239066	0.544	0.409	1
	NDUFA13	0.0134876	0.0944335	0.368	0.246	1
	PDIA6	0.0135245	0.268313	0.688	0.587	1
	MDP1	0.013531	0.189336	0.128	0.063	1
	CMTR1	0.0135717	0.14466	0.128	0.063	1
	BLCAP	0.0135872	0.181179	0.24	0.146	1
	MRPL37	0.0136885	0.229168	0.24	0.146	1
	ALOX5AP	0.0137415	-0.32644	0.368	0.5	1
	GLRX5	0.0137857	0.263446	0.408	0.296	1
	GMPR2	0.0137953	-0.366317	0.104	0.186	1
	FUCA2	0.0138388	0.13108	0.128	0.063	1
	PSMB10	0.0138426	0.219613	0.8	0.78	1
	NIPSNAP3A	0.013852	0.16059	0.136	0.07	1
	C6orf48	0.0138712	-0.273676	0.064	0.143	1
	HEG1	0.0138853	0.107926	0.12	0.057	1
	ADAM8	0.0139443	0.321301	0.616	0.493	1
	NFKBIZ	0.013981	0.254199	0.192	0.113	1
	DYNLL1	0.0140016	0.235059	0.616	0.488	1
	DBP	0.0140477	0.166084	0.224	0.138	1
	PSMB6	0.0140587	0.193278	0.68	0.551	1
	DGKD	0.0140989	-0.316496	0.128	0.218	1
	SMUG1	0.0141229	0.151629	0.112	0.052	1
	TRAPPC6A	0.0141558	0.287893	0.472	0.371	1
	MINK1	0.0142179	-0.181312	0.032	0.101	1
	MRPL42	0.0143313	0.164231	0.2	0.115	1
	IGF2R	0.0145276	-0.416097	0.376	0.456	1
	PCMT1	0.0145483	0.201422	0.448	0.328	1
	PCNXL4	0.0145658	0.149255	0.2	0.115	1
	POGLUT1	0.0145881	0.117755	0.144	0.075	1
	CMC1	0.0146017	0.220584	0.72	0.563	1
	ORMDL3	0.0146302	-0.270312	0.088	0.176	1
	CBX3	0.0146452	0.273069	0.52	0.43	1
	MED30	0.0146836	0.185696	0.288	0.183	1
	ATP5D	0.0146845	0.199723	0.848	0.756	1
	TIMP1	0.0147045	0.327124	0.36	0.258	1
	FAM162A	0.0147951	-0.30634	0.12	0.216	1
	NHP2	0.0148033	0.242196	0.448	0.338	1
	FIS1	0.0148306	0.103611	0.68	0.503	1
	UGCG	0.0148384	-0.253408	0.048	0.124	1
	IL18RAP	0.0149291	0.234771	0.344	0.246	1
	ZNF414	0.0150785	0.185977	0.232	0.141	1
	ITGA4	0.0151043	-0.236122	0.48	0.589	1
	SNHG7	0.0151241	0.244559	0.312	0.214	1
	VMA21	0.015186	0.168005	0.32	0.207	1
	SFT2D2	0.0152102	0.222722	0.248	0.153	1
	CRELD2	0.0153621	0.269094	0.384	0.284	1
	NFKB2	0.0153943	0.176033	0.144	0.077	1
	CD164	0.0153945	0.223957	0.68	0.547	1
	LBH	0.0155083	-0.318208	0.352	0.462	1
	SEC22C	0.0155241	0.241812	0.184	0.111	1
	XPO6	0.0155687	0.165822	0.232	0.139	1
	MAPRE1	0.015603	0.238817	0.344	0.239	1
	CHPT1	0.0156599	0.223746	0.144	0.078	1
	SYK	0.0156993	0.213573	0.224	0.134	1
	C14orf119	0.0158291	0.232243	0.384	0.272	1
	CTDSP1	0.0158547	0.205894	0.576	0.462	1
	PTPN1	0.0159163	-0.342462	0.176	0.274	1
	GNAI2	0.0160415	-0.253224	0.768	0.829	1
	CCL4	0.0160649	0.0798525	0.6	0.756	1
	ILVBL	0.016152	0.127107	0.136	0.07	1
	HPGD	0.0161911	-0.324655	0.064	0.141	1
	TAP1	0.0162519	0.178331	0.688	0.566	1
	EZR	0.0162547	0.254116	0.536	0.415	1
	MTSS1	0.0164178	-0.178475	0.128	0.232	1
	MYD88	0.0164627	-0.274786	0.144	0.235	1
	CD3E	0.0165791	-0.374762	0.624	0.676	1
	OARD1	0.0166526	0.185107	0.216	0.132	1
	UBA1	0.0168067	0.12281	0.616	0.453	1
	RPS28	0.017018	-0.138273	0.992	0.997	1
	M6PR	0.0170612	0.204745	0.544	0.418	1
	GCLM	0.0170797	-0.230127	0.064	0.143	1
	WDR83	0.0172137	0.182952	0.168	0.094	1
	ACOT7	0.0172957	0.114699	0.152	0.08	1
	CD8A	0.0173087	-0.504062	0.16	0.251	1
	ANKRD17	0.0174772	0.148344	0.224	0.134	1
	FKBP5	0.0175018	0.330027	0.52	0.416	1
	MVD	0.0175122	0.245946	0.44	0.328	1
	CDK10	0.0177238	0.204672	0.208	0.125	1
	NABP1	0.017734	0.125671	0.104	0.049	1
	KAT8	0.017748	0.260963	0.248	0.16	1
	RAB33A	0.0177867	0.0906956	0.136	0.068	1
	TMEM14B	0.0179186	0.253713	0.488	0.366	1
	WARS	0.0180654	0.285524	0.232	0.148	1
	CLK3	0.0182853	0.186537	0.24	0.15	1
	UROS	0.0184994	0.259191	0.288	0.197	1
	EIF3K	0.0185376	-0.192744	0.84	0.876	1
	MBP	0.018809	0.224215	0.696	0.606	1
	CD226	0.0188441	-0.285339	0.08	0.155	1
	ALG8	0.0188582	0.154142	0.104	0.049	1
	PYURF	0.0189683	0.188545	0.576	0.463	1
	POLR2M	0.0189743	-0.277421	0.064	0.136	1
	RFNG	0.0190263	0.195725	0.168	0.098	1
	TRA2A	0.0190631	0.216647	0.296	0.197	1
	SLC22A18	0.0190767	0.126294	0.128	0.064	1
	MTHFD1	0.0191599	0.15527	0.128	0.066	1
	VGLL4	0.0191744	-0.214739	0.064	0.141	1
	RLTPR	0.0192879	0.107751	0.104	0.049	1
	ULK3	0.0193269	-0.222143	0.136	0.235	1
	LAT2	0.0193888	0.224442	0.384	0.263	1
	PGK1	0.0194129	0.232956	0.792	0.662	1
	FLAD1	0.0194362	-0.240367	0.064	0.141	1
	TKFC	0.0194469	0.214927	0.128	0.068	1
	ALG5	0.0194911	0.153429	0.28	0.179	1
	RAB1A	0.0194969	0.102982	0.232	0.136	1
	C8orf59	0.0195179	0.203734	0.552	0.429	1
	RSPRY1	0.0196707	0.178944	0.104	0.051	1
	SNX19	0.0197088	0.173668	0.128	0.066	1
	ATHL1	0.0197515	0.282041	0.296	0.2	1
	TSG101	0.019757	-0.206205	0.048	0.118	1
	DUT	0.0197808	0.231207	0.448	0.334	1
	COASY	0.019835	0.157426	0.224	0.136	1
	LTBP4	0.0200806	-0.246228	0.056	0.129	1
	TM6SF1	0.0202435	0.205215	0.112	0.056	1
	POMP	0.0202648	0.207207	0.664	0.554	1
	TMEM173	0.0205237	0.265181	0.44	0.341	1
	HLA-E	0.0205487	0.170889	1	0.995	1
	RIC8A	0.0205786	0.143141	0.32	0.22	1
	MTOR	0.0206006	0.214638	0.168	0.096	1
	RPL41	0.020817	-0.128819	1	1	1
	ARHGAP1	0.020882	0.142165	0.24	0.152	1
	PLA2G16	0.02092	-0.267246	0.2	0.303	1
	FBXO6	0.0210534	0.226515	0.368	0.263	1
	TAB2	0.0210538	0.163723	0.112	0.056	1
	PTPRJ	0.0210546	-0.349384	0.176	0.265	1
	RBM19	0.0211121	0.185881	0.136	0.073	1
	ARID5A	0.0211839	0.167484	0.384	0.27	1
	ECSIT	0.0212003	0.135357	0.2	0.12	1
	SSR3	0.0212344	0.190115	0.408	0.289	1
	MYBL1	0.0212417	-0.235577	0.336	0.437	1
	MTF2	0.0212872	0.232688	0.224	0.143	1
	FAAP20	0.0212933	0.151936	0.52	0.395	1
	PRKAG1	0.0213862	0.154864	0.248	0.157	1
	OGDH	0.0214105	0.120971	0.264	0.167	1
	ERBB2	0.0214754	-0.216323	0.048	0.117	1
	FUOM	0.0215577	0.130368	0.12	0.061	1
	ICAM3	0.0217257	-0.264455	0.72	0.737	1
	RPS11	0.021817	-0.286607	0.816	0.855	1
	CEBPZOS	0.0218387	0.233255	0.28	0.188	1
	CLNS1A	0.0218562	0.246299	0.36	0.265	1
	SUCLG1	0.0219703	0.176895	0.4	0.289	1
	GPR141	0.0219906	-0.326421	0.056	0.124	1
	EIF2AK2	0.0220389	0.20564	0.28	0.19	1
	SCAF11	0.0221368	-0.335292	0.344	0.429	1
	TMEM205	0.0221426	0.178867	0.2	0.12	1
	HMGB1	0.0222317	0.165234	0.936	0.908	1
	DPEP2	0.0222926	0.135836	0.232	0.143	1
	ANAPC7	0.0224005	0.0916182	0.104	0.049	1
	DESI1	0.0224991	-0.236764	0.064	0.134	1
	CLIC3	0.0225938	0.257469	0.792	0.674	1
	CDK11A	0.0226456	-0.303383	0.16	0.244	1
	SNRPD1	0.0227204	0.145023	0.408	0.28	1
	SEC14L1	0.0227528	0.200351	0.368	0.268	1
	MFN1	0.0228528	0.110742	0.128	0.066	1
	IK	0.0229272	0.151874	0.56	0.425	1
	ALG13	0.0229969	0.198457	0.2	0.12	1
	SSBP4	0.0230306	-0.318688	0.608	0.653	1
	BLVRB	0.0231315	0.231783	0.136	0.075	1
	GRAP2	0.0232877	-0.245688	0.096	0.179	1
	NAGLU	0.0233021	0.184577	0.232	0.146	1
	PCGF5	0.0233044	-0.234674	0.168	0.258	1
	MPND	0.023612	0.109719	0.144	0.077	1
	ASCL2	0.0236128	-0.263113	0.264	0.361	1
	POLR2J3	0.0238262	-0.204168	0.048	0.117	1
	AURKAIP1	0.0238491	0.168949	0.568	0.477	1
	PSMB1	0.0239877	0.183766	0.776	0.646	1
	SNX14	0.0240133	0.23945	0.224	0.145	1
	RP11-437B10.1	0.0242187	0.108672	0.16	0.089	1
	NKG7	0.0242207	0.164698	0.968	1	1
	POLR2K	0.0242507	0.225532	0.4	0.287	1
	C11orf73	0.0242526	0.251615	0.32	0.23	1
	FAM120B	0.0242911	0.149633	0.272	0.176	1
	KCNAB2	0.024495	-0.347829	0.312	0.397	1
	OSBPL8	0.0245662	0.189464	0.496	0.383	1
	PRPF39	0.0245839	0.1343	0.112	0.056	1
	ATG4B	0.0246345	0.137487	0.264	0.169	1
	GABPB1-AS1	0.0246586	0.284602	0.224	0.148	1
	OCIAD2	0.0248676	0.203326	0.432	0.326	1
	FAM168B	0.0250071	0.0740918	0.136	0.071	1
	OGG1	0.0250532	0.169474	0.16	0.092	1
	CREM	0.0251583	-0.217514	0.128	0.22	1
	TNFSF8	0.0251942	0.204476	0.112	0.057	1
	PLEKHA3	0.02531	-0.230298	0.088	0.166	1
	TPM3	0.0253971	-0.210781	0.904	0.88	1
	MAP7D3	0.0254005	0.108955	0.104	0.051	1
	HACD4	0.0254788	0.221175	0.384	0.28	1
	CPSF2	0.0255511	0.184843	0.128	0.07	1
	CYTH1	0.0255978	-0.340063	0.4	0.49	1
	NDUFS6	0.025667	0.143486	0.592	0.469	1
	ZAP70	0.025706	0.204369	0.864	0.787	1
	RALA	0.0257368	0.208002	0.248	0.16	1
	CASP4	0.0257945	-0.326156	0.384	0.488	1
	TMEM179B	0.0258143	0.160907	0.488	0.361	1
	SH3KBP1	0.025815	-0.230988	0.384	0.509	1
	C4orf48	0.0261447	-0.30432	0.144	0.226	1
	DENND4C	0.0261823	0.13443	0.336	0.22	1
	ELP5	0.0262453	0.23613	0.264	0.179	1
	TIPRL	0.026254	0.076817	0.304	0.195	1
	ATF6B	0.0263017	-0.290456	0.28	0.378	1
	ATM	0.0263169	0.240288	0.6	0.502	1
	RNF40	0.0263376	0.195568	0.216	0.136	1
	ANKRD36C	0.0263696	-0.269596	0.08	0.153	1
	CIZ1	0.0263712	0.135253	0.216	0.134	1
	TMEM11	0.0264399	0.17808	0.2	0.122	1
	THEMIS2	0.0264479	-0.238321	0.256	0.366	1
	ACSL5	0.0264579	-0.257053	0.096	0.174	1
	RNF145	0.0264689	-0.288711	0.104	0.183	1
	EIF1	0.0265098	0.121325	0.992	0.991	1
	LBR	0.026535	-0.329123	0.256	0.35	1
	PMS2	0.0265836	0.221408	0.248	0.166	1
	BCAS3	0.0265893	0.130556	0.128	0.068	1
	RBM23	0.0269513	0.278101	0.2	0.127	1
	STX17	0.0270275	0.122459	0.192	0.115	1
	EXD3	0.0272192	0.0753358	0.12	0.061	1
	SRPK1	0.027508	-0.26607	0.12	0.2	1
	CXCR3	0.0275754	0.200466	0.24	0.157	1
	CARD16	0.027637	0.249519	0.624	0.523	1
	IRAK4	0.027721	-0.261693	0.144	0.228	1
	PSIP1	0.0278035	0.148521	0.488	0.376	1
	HTATSF1	0.0280363	0.183382	0.384	0.263	1
	DNPH1	0.0280707	0.238548	0.176	0.108	1
	FOXN3	0.0280743	0.161474	0.4	0.284	1
	TES	0.0280794	0.2794	0.48	0.375	1
	MAP3K3	0.0281039	-0.205565	0.048	0.113	1
	WDR43	0.0281103	0.205335	0.168	0.099	1
	MXRA7	0.0281586	-0.331105	0.144	0.228	1
	ACP5	0.0284244	0.164974	0.2	0.122	1
	RPL39	0.0284663	-0.121835	1	1	1
	CDK17	0.0284771	0.18609	0.336	0.233	1
	AVEN	0.0284799	0.16301	0.152	0.087	1
	YBX1	0.028556	-0.177593	0.904	0.868	1
	PNKD	0.0288075	0.14486	0.376	0.275	1
	TOMM5	0.0288245	0.161699	0.432	0.317	1
	IL21R	0.0288929	0.162847	0.152	0.087	1
	DYRK4	0.0289085	0.134597	0.136	0.075	1
	RGL4	0.0289231	-0.223025	0.064	0.134	1
	AAK1	0.0290779	-0.300537	0.272	0.362	1
	USP15	0.0292118	0.282894	0.52	0.423	1
	GMIP	0.029215	0.143326	0.264	0.183	1
	MEX3C	0.0293142	0.179282	0.2	0.125	1
	DBNL	0.0293311	0.158128	0.472	0.35	1
	XRCC5	0.0295393	0.191787	0.672	0.594	1
	ARPC1A	0.0296084	0.140125	0.248	0.16	1
	SHMT2	0.0296094	0.189514	0.248	0.166	1
	LSM14A	0.0297551	-0.288625	0.328	0.441	1
	NARS	0.0298286	0.188353	0.248	0.166	1
	SPTAN1	0.0298509	-0.302602	0.296	0.39	1
	APBA3	0.0298652	0.173336	0.12	0.064	1
	KIAA0922	0.0298839	-0.219316	0.088	0.166	1
	RNPEP	0.0299379	0.161228	0.24	0.157	1
	NCR3	0.0299472	-0.282241	0.432	0.524	1
	LYPLA1	0.0300064	0.184513	0.392	0.289	1
	TNFAIP8L2	0.0301832	0.186148	0.2	0.124	1
	AC245100.1	0.03022	0.319722	0.312	0.22	1
	C14orf166	0.030426	0.163128	0.56	0.437	1
	UPF3A	0.0307815	0.224389	0.384	0.289	1
	TRIM27	0.0307843	0.189292	0.24	0.159	1
	EIF4E3	0.0308496	-0.194493	0.096	0.176	1
	TMEM185A	0.0311181	0.125679	0.104	0.052	1
	YBX3	0.0311866	0.133271	0.12	0.064	1
	RPRD2	0.0312689	-0.179743	0.056	0.125	1
	GUK1	0.0313678	-0.232405	0.752	0.805	1
	CHD9	0.0313919	0.164122	0.288	0.197	1
	ZNF322	0.03142	0.115404	0.112	0.057	1
	PDE4B	0.031447	0.127241	0.136	0.077	1
	C14orf169	0.0314885	0.10738	0.152	0.085	1
	KLHL36	0.031615	0.160918	0.168	0.099	1
	CBLB	0.031624	0.274557	0.528	0.413	1
	NDUFB6	0.0316595	0.156302	0.448	0.336	1
	ZNF581	0.0316644	0.171205	0.192	0.118	1
	LAPTM5	0.0317623	-0.175404	0.856	0.875	1
	CCDC66	0.0318224	-0.167893	0.04	0.101	1
	CXorf38	0.0318282	0.15921	0.168	0.099	1
	NDUFC2	0.0320415	0.247574	0.248	0.171	1
	RPS17	0.0321594	-0.357599	0.552	0.603	1
	AGPAT5	0.0323098	0.128586	0.152	0.087	1
	PRCC	0.032427	0.251227	0.232	0.155	1
	CCDC102A	0.0324702	0.20832	0.2	0.129	1
	ADHFE1	0.0327225	-0.193273	0.056	0.122	1
	FXYD7	0.0329674	0.328938	0.104	0.054	1
	MAP2K7	0.0330563	0.163721	0.136	0.077	1
	ADAM17	0.0331099	0.0797508	0.12	0.063	1
	SMC1A	0.0331611	0.1283	0.28	0.186	1
	PLSCR1	0.0332063	0.184405	0.28	0.19	1
	ETS1	0.0332669	0.157784	0.896	0.815	1
	SNX20	0.0333823	0.18597	0.192	0.12	1
	ZNF22	0.0336606	0.191944	0.36	0.263	1
	SAFB	0.0337914	0.168558	0.272	0.19	1
	SNX5	0.0338253	0.148092	0.336	0.244	1
	LMAN2	0.033837	0.175329	0.68	0.592	1
	YWHAH	0.0338416	0.257859	0.32	0.235	1
	MRPL51	0.0339718	0.19978	0.456	0.35	1
	CMAS	0.0340165	0.13384	0.184	0.111	1
	DTX3L	0.0341	0.155781	0.256	0.171	1
	FEZ2	0.0342449	0.171062	0.168	0.101	1
	FAM192A	0.0342546	0.230218	0.224	0.148	1
	RP11-796E2.4	0.0343313	0.121998	0.168	0.099	1
	DIDO1	0.0346986	0.18755	0.264	0.179	1
	USP14	0.0347223	-0.276652	0.112	0.19	1
	TCOF1	0.0349086	-0.253704	0.056	0.117	1
	CSNK2A1	0.0350674	0.158341	0.176	0.108	1
	EIF4G2	0.0352362	0.195798	0.64	0.54	1
	CCT3	0.03524	0.124472	0.584	0.462	1
	HAGHL	0.0353054	0.205687	0.12	0.068	1
	CNDP2	0.0354171	0.116342	0.264	0.174	1
	TRNT1	0.0355144	0.0833088	0.16	0.092	1
	STX8	0.0355647	0.130974	0.424	0.293	1
	BANF1	0.0356461	0.23371	0.672	0.568	1
	CLEC2D	0.0357663	-0.334301	0.208	0.291	1
	NDUFA12	0.0357828	0.232816	0.744	0.629	1
	PSMD9	0.0358695	0.179217	0.4	0.31	1
	PSMG4	0.0359984	0.106547	0.216	0.136	1
	JAKMIP1	0.036025	-0.248679	0.072	0.138	1
	TMEM170A	0.0362461	0.101678	0.16	0.092	1
	SERPINB1	0.0362538	0.423518	0.6	0.547	1
	IP6K2	0.0362847	0.222559	0.2	0.131	1
	TAF10	0.036301	0.187059	0.768	0.751	1
	FAF2	0.0363333	0.100942	0.136	0.075	1
	LSM8	0.0364602	-0.285918	0.288	0.376	1
	CDK2AP2	0.0365033	0.205474	0.664	0.564	1
	GTF3C1	0.0365701	-0.300097	0.184	0.274	1
	CLSTN3	0.0366365	0.2023	0.296	0.216	1
	GPR108	0.0366727	0.235993	0.336	0.251	1
	LINC00339	0.0367448	0.112699	0.184	0.113	1
	C9orf78	0.0368503	-0.316175	0.456	0.507	1
	SEC24D	0.0369394	0.134395	0.152	0.089	1
	AK5	0.0369756	0.154	0.104	0.054	1
	ZNF217	0.0369829	0.208873	0.192	0.122	1
	LGALS9B	0.036996	0.199972	0.152	0.091	1
	MTA1	0.0370241	0.142042	0.2	0.127	1
	PPP2R2A	0.0371272	0.138336	0.216	0.136	1
	SLCO4C1	0.0372444	-0.262397	0.072	0.138	1
	MOB4	0.0373376	0.222779	0.224	0.152	1
	NABP2	0.0375041	0.204461	0.24	0.166	1
	SGF29	0.0375209	0.199611	0.248	0.162	1
	PDCD4	0.0375662	0.130361	0.488	0.361	1
	ITPA	0.0376098	0.102657	0.336	0.233	1
	CTAGE5	0.0376602	-0.163187	0.072	0.143	1
	FLNA	0.0376817	-0.277908	0.848	0.845	1
	MAN2B1	0.0377497	-0.233886	0.072	0.138	1
	CD58	0.0378828	-0.281297	0.176	0.258	1
	SNX4	0.0379424	0.146412	0.16	0.096	1
	TMEM59	0.0380925	0.221384	0.776	0.65	1
	LMBR1	0.0381021	-0.220169	0.064	0.127	1
	DUSP1	0.0381599	0.435745	0.568	0.495	1
	CHMP6	0.0381889	0.206864	0.216	0.143	1
	DNTTIP1	0.0383195	0.15715	0.168	0.103	1
	GALNT10	0.0383363	-0.22161	0.112	0.192	1
	NSA2	0.0384391	-0.247036	0.4	0.486	1
	EWSR1	0.0386101	0.182206	0.576	0.47	1
	TMEM107	0.0386193	0.241897	0.192	0.127	1
	PTRH1	0.0389327	-0.245617	0.072	0.136	1
	RFTN1	0.0390203	0.201008	0.376	0.294	1
	RPL35A	0.0391612	-0.126492	0.992	0.997	1
	RPL32	0.0392543	-0.112405	1	1	1
	C1orf21	0.0395606	-0.192388	0.336	0.415	1
	EHD1	0.0396558	-0.296323	0.224	0.296	1
	APEX2	0.0396973	0.163207	0.176	0.106	1
	HSPB1	0.0397375	0.198414	0.352	0.258	1
	ABLIM1	0.0397874	0.272777	0.328	0.246	1
	ATP5J	0.0398249	0.0978229	0.704	0.561	1
	MKNK2	0.0398592	0.176292	0.416	0.312	1
	SNHG9	0.0398823	0.119286	0.208	0.134	1
	RIOK3	0.0399055	0.177097	0.416	0.314	1
	MAP2K3	0.0399187	-0.269645	0.232	0.319	1
	BRK1	0.0399983	0.175548	0.8	0.706	1
	SMARCE1	0.0400184	0.187018	0.408	0.315	1
	GBP2	0.0402187	0.232577	0.416	0.328	1
	PIGBOS1	0.040287	0.109854	0.176	0.106	1
	ING4	0.0403696	0.113665	0.264	0.178	1
	SSR2	0.0403808	0.158814	0.872	0.829	1
	EIF4A1	0.0405859	0.171545	0.28	0.195	1
	CISH	0.0405943	-0.294602	0.056	0.115	1
	ASMTL	0.0406565	0.201029	0.248	0.162	1
	DGKZ	0.0407203	-0.271274	0.488	0.559	1
	ARHGEF3	0.0407927	-0.276158	0.248	0.329	1
	LGALS9	0.0408865	0.233637	0.184	0.118	1
	CST3	0.040892	0.113295	0.216	0.134	1
	CXorf40B	0.0411359	0.15045	0.192	0.12	1
	LIMK1	0.0411542	-0.213685	0.096	0.167	1
	LPCAT1	0.0413365	-0.271336	0.256	0.348	1
	JMJD4	0.0413915	0.117741	0.104	0.054	1
	MTR	0.0414058	-0.280735	0.072	0.132	1
	TRIM28	0.0415928	0.172479	0.392	0.286	1
	PRR5L	0.0416131	-0.198124	0.112	0.185	1
	CCDC174	0.0417151	0.122871	0.16	0.096	1
	SP1	0.0417718	0.224974	0.128	0.075	1
	HOOK3	0.0418124	0.209164	0.256	0.178	1
	RNF11	0.0418168	-0.207344	0.08	0.15	1
	TINF2	0.0419983	0.153987	0.424	0.319	1
	RRAGA	0.0420286	0.194297	0.32	0.237	1
	OSTF1	0.0423271	0.167043	0.76	0.617	1
	IFT27	0.0424386	0.11379	0.152	0.089	1
	TFIP11	0.0425561	-0.248037	0.088	0.159	1
	LARP7	0.0426744	0.16667	0.24	0.162	1
	POLD4	0.0426989	0.280589	0.44	0.354	1
	FXYD5	0.0427893	0.237544	0.912	0.892	1
	BTG1	0.0428037	0.14559	0.976	0.965	1
	TESPA1	0.0430678	0.255104	0.232	0.16	1
	ALYREF	0.0430696	0.161158	0.488	0.375	1
	NUP210	0.0433806	0.127333	0.4	0.286	1
	TM2D1	0.0435198	0.187474	0.248	0.174	1
	U2SURP	0.0435575	0.199127	0.472	0.378	1
	RP11-345J4.5	0.0437271	-0.222721	0.064	0.124	1
	RNF135	0.0439349	0.173652	0.112	0.063	1
	KBTBD4	0.0440572	0.162459	0.152	0.091	1
	ZFYVE27	0.0441764	0.144327	0.128	0.073	1
	ZNF692	0.0442051	0.159482	0.112	0.061	1
	MAP4K5	0.0442664	0.0892224	0.24	0.159	1
	DENND6A	0.0442707	-0.253603	0.112	0.183	1
	HSPE1	0.0442715	0.189862	0.544	0.439	1
	TRIM52	0.044372	-0.198282	0.056	0.117	1
	ING1	0.0444465	0.152242	0.136	0.08	1
	COG3	0.0444552	0.170178	0.248	0.172	1
	APOBR	0.0445534	0.0813885	0.192	0.118	1
	TP53RK	0.0448117	0.0477798	0.12	0.064	1
	ANAPC4	0.0453467	-0.223166	0.056	0.111	1
	THEMIS	0.045443	-0.239956	0.048	0.103	1
	CD46	0.0456164	-0.330419	0.232	0.305	1
	TMEM259	0.0458474	0.144641	0.512	0.387	1
	DDX17	0.0458854	0.148983	0.648	0.564	1
	CEBPZ	0.0459289	-0.281872	0.2	0.28	1
	NMD3	0.0459524	0.137732	0.152	0.091	1
	RABAC1	0.0461476	0.175496	0.76	0.657	1
	COIL	0.0461524	-0.261316	0.088	0.152	1
	C18orf21	0.0462653	0.0735845	0.128	0.071	1
	KIAA0319L	0.0465995	0.102671	0.12	0.066	1
	PSMA7	0.0467165	0.194546	0.84	0.739	1
	JMJD1C	0.0467924	0.166485	0.304	0.22	1
	LPIN2	0.046904	0.161464	0.264	0.183	1
	ACAP2	0.0473657	0.192186	0.544	0.449	1
	GRK6	0.0474511	0.144604	0.576	0.455	1
	RAD50	0.0475093	0.213528	0.2	0.131	1
	CD99	0.0475394	-0.183766	0.944	0.953	1
	SLC39A10	0.0475587	0.229567	0.208	0.139	1
	CRCP	0.0476142	0.167615	0.112	0.063	1
	ISCA2	0.0476933	-0.275203	0.136	0.202	1
	IL18BP	0.047795	-0.215811	0.048	0.103	1
	OXLD1	0.0478225	0.112987	0.328	0.228	1
	RELA	0.0479251	0.165196	0.336	0.244	1
	SYNE1	0.047931	-0.232893	0.528	0.611	1
	SAMHD1	0.0480075	0.259832	0.752	0.688	1
	ZNF664	0.0480325	0.145591	0.12	0.068	1
	SART3	0.0480527	-0.205317	0.056	0.113	1
	SLC30A5	0.0480794	-0.186603	0.048	0.105	1
	ITPK1	0.0482018	0.068867	0.176	0.108	1
	NCR1	0.0482811	0.170249	0.36	0.261	1
	EP400	0.0483683	0.169392	0.176	0.113	1
	AFG3L2	0.0484098	-0.2523	0.088	0.152	1
	SMIM14	0.0486567	0.121859	0.152	0.091	1
	PGRMC1	0.0487083	0.171082	0.136	0.082	1
	EXOSC5	0.0490025	0.175006	0.168	0.106	1
	GLRX	0.0490108	-0.260803	0.432	0.498	1
	LAP3	0.0490419	0.155161	0.288	0.2	1
	TRABD	0.0492338	0.245019	0.544	0.449	1
	B4GALT1	0.049341	0.220667	0.36	0.27	1
	MARS	0.0493703	-0.226798	0.088	0.157	1
	TSPAN14	0.0494051	0.148874	0.408	0.319	1
	LINC-PINT	0.0496608	-0.193672	0.136	0.218	1
	ZPR1	0.0498158	0.131016	0.16	0.098	1
	CLTC	0.049893	0.132691	0.352	0.249	1
	RNF166	0.0501118	-0.241741	0.352	0.432	1
	BTF3L4	0.0502472	0.134273	0.28	0.197	1
	AP2S1	0.0505023	0.151754	0.56	0.453	1
	NSD1	0.0506595	0.233709	0.312	0.23	1
	SRSF11	0.0506675	-0.240544	0.488	0.554	1
	ALG12	0.05074	0.151016	0.176	0.111	1
	UCP2	0.0507491	0.181193	0.888	0.805	1
	TCP11L2	0.0508782	0.0798162	0.112	0.061	1
	SWI5	0.0509878	0.0649034	0.12	0.066	1
	BBX	0.0510386	0.154371	0.344	0.251	1
	S100A8	0.0512478	-0.753093	0.128	0.2	1
	LGALS1	0.0513051	0.212432	0.736	0.634	1
	LYST	0.0514517	0.188327	0.352	0.258	1
	CPSF3	0.0515876	0.124253	0.144	0.085	1
	TUBA1C	0.0515998	0.17573	0.184	0.118	1
	IMP3	0.0518289	-0.223002	0.48	0.547	1
	RPP30	0.0518387	-0.196409	0.056	0.113	1
	CDC16	0.0518861	0.12571	0.168	0.106	1
	HSP90AA1	0.0519019	0.155833	0.92	0.878	1
	MPG	0.0520054	0.151205	0.448	0.368	1
	C12orf76	0.0520145	0.171172	0.16	0.099	1
	DARS	0.0521243	0.109552	0.312	0.218	1
	CALM1	0.052137	-0.121336	1	0.991	1
	SERINC3	0.0522059	0.148705	0.424	0.324	1
	SLC25A20	0.0526131	0.195935	0.2	0.134	1
	ARF1	0.0528091	0.143603	0.824	0.72	1
	DLGAP4	0.0530006	0.185041	0.184	0.122	1
	MFF	0.0531198	0.103965	0.416	0.314	1
	HLA-DMB	0.0531389	0.14005	0.12	0.068	1
	CD320	0.0535604	-0.245751	0.328	0.42	1
	MYC	0.0536895	0.151388	0.128	0.075	1
	UBE2F	0.053772	0.185724	0.328	0.242	1
	KIZ	0.0537943	-0.144064	0.048	0.105	1
	RGS9	0.0538045	-0.235753	0.088	0.152	1
	PLCG2	0.0538486	0.163167	0.216	0.143	1
	SEC61B	0.0539005	0.214814	0.768	0.683	1
	MAGEF1	0.0539549	0.122879	0.136	0.08	1
	EIF2S1	0.05411	0.115937	0.248	0.169	1
	GOLGA4	0.0541682	-0.260702	0.248	0.324	1
	PSMA4	0.0545105	0.148601	0.416	0.322	1
	CFAP20	0.054526	0.0878563	0.144	0.085	1
	ITGB1BP1	0.0545833	0.194743	0.424	0.338	1
	TP53I13	0.0546727	0.139268	0.296	0.216	1
	NDUFA3	0.0547406	-0.213444	0.536	0.613	1
	TRIM5	0.0547586	0.112897	0.144	0.087	1
	TMEM204	0.0547974	0.074591	0.112	0.061	1
	TRIM69	0.0548786	0.122219	0.144	0.087	1
	BHLHE40	0.0554015	0.131129	0.44	0.343	1
	HMGCL	0.0555372	0.16128	0.104	0.057	1
	TRAPPC2L	0.0557781	0.107679	0.336	0.242	1
	DCTN1	0.0559576	-0.231454	0.144	0.22	1
	KIAA1147	0.0560259	0.193437	0.176	0.117	1
	FAM105A	0.0561889	0.180576	0.176	0.117	1
	SUSD1	0.0569286	-0.186819	0.088	0.155	1
	DR1	0.0570246	0.114932	0.296	0.211	1
	MLLT6	0.0571844	-0.224831	0.216	0.301	1
	IRF1	0.0572052	0.147838	0.736	0.648	1
	ERCC3	0.0572777	0.116819	0.184	0.117	1
	BET1	0.0573003	0.214899	0.128	0.077	1
	SRPRA	0.0573902	-0.210743	0.296	0.389	1
	PSMA6	0.0576579	0.199354	0.536	0.455	1
	FAM214A	0.0577058	-0.203007	0.056	0.111	1
	USP22	0.0577405	0.15606	0.248	0.176	1
	C11orf84	0.057887	0.121564	0.112	0.063	1
	CCND3	0.0579535	0.17392	0.888	0.892	1
	TPD52L2	0.0582013	0.136641	0.168	0.108	1
	PIK3IP1	0.0582061	0.242197	0.384	0.301	1
	DENND2D	0.058247	0.161773	0.648	0.563	1
	TRAC	0.0582872	-0.350394	0.16	0.228	1
	IL4R	0.0583227	0.0729932	0.152	0.091	1
	PUM1	0.0583963	-0.202621	0.144	0.213	1
	MT1F	0.0584314	-0.21651	0.112	0.183	1
	SRSF7	0.0587729	-0.248397	0.496	0.589	1
	SAMD1	0.058784	0.0799994	0.136	0.08	1
	AMMECR1	0.0588076	0.11275	0.104	0.057	1
	CKLF	0.0588268	0.196134	0.448	0.348	1
	DYRK2	0.0589553	0.110309	0.232	0.155	1
	ATP1A1	0.0590593	-0.328521	0.192	0.263	1
	PTGER2	0.0591454	0.142209	0.624	0.497	1
	MMP24-AS1	0.0592593	0.187107	0.416	0.329	1
	RRP1	0.0593473	0.077983	0.112	0.063	1
	ATP5S	0.0593766	0.126974	0.2	0.131	1
	CCDC12	0.0595095	0.124639	0.432	0.336	1
	PRR7	0.0595416	0.12539	0.168	0.108	1
	HNRNPU	0.0596559	-0.293005	0.592	0.641	1
	PCBD1	0.0598986	-0.183236	0.064	0.124	1
	PEX11B	0.0602318	0.159839	0.176	0.115	1
	DNAJC2	0.0604461	-0.231614	0.104	0.169	1
	MTIF2	0.0605586	0.135025	0.12	0.07	1
	MBD2	0.060654	-0.281044	0.216	0.282	1
	CLINT1	0.0610194	0.189516	0.312	0.235	1
	MFSD10	0.0610579	-0.236742	0.344	0.423	1
	TIMM8B	0.0611767	0.137294	0.344	0.249	1
	CLTB	0.0612133	0.166931	0.48	0.369	1
	TXNDC9	0.0612335	0.0933023	0.288	0.202	1
	TMEM208	0.0614231	0.157629	0.312	0.23	1
	GTF2F2	0.0614615	0.105642	0.168	0.105	1
	ABI3	0.0614987	-0.267595	0.512	0.573	1
	NDUFB11	0.0616243	0.192598	0.744	0.678	1
	PRCP	0.0618264	0.124177	0.224	0.153	1
	NFYC	0.0618404	0.153594	0.232	0.157	1
	GAK	0.0619347	-0.123274	0.12	0.193	1
	RMDN1	0.0620136	0.160851	0.144	0.089	1
	PEBP1	0.0620737	-0.277491	0.368	0.427	1
	RAB27B	0.0621225	-0.216644	0.088	0.148	1
	ARFRP1	0.0621739	0.118051	0.224	0.15	1
	HNRNPF	0.0623447	0.197369	0.768	0.669	1
	BAZ1A	0.0623979	0.273736	0.36	0.289	1
	HM13	0.0624574	0.1975	0.472	0.39	1
	SS18	0.0627472	0.147022	0.168	0.106	1
	GPCPD1	0.0629156	-0.239408	0.104	0.169	1
	C15orf61	0.0632764	-0.264797	0.152	0.22	1
	PRPF38A	0.0635178	0.159335	0.28	0.204	1
	MRPL52	0.0635933	0.13218	0.432	0.341	1
	MAN2C1	0.0636157	-0.172373	0.064	0.124	1
	HNRNPL	0.0640092	-0.249907	0.472	0.528	1
	MRPL23	0.0642439	0.11791	0.208	0.139	1
	PNN	0.0645372	0.178352	0.496	0.406	1
	PRKCD	0.0646177	0.103412	0.16	0.101	1
	ARF6	0.0647035	0.127976	0.76	0.672	1
	INSIG1	0.065058	0.0464951	0.208	0.136	1
	ELP6	0.0651291	0.123296	0.208	0.141	1
	PNPLA2	0.0651455	0.138512	0.472	0.382	1
	TBL1XR1	0.0651797	-0.183304	0.072	0.131	1
	PECAM1	0.0652198	0.183758	0.16	0.103	1
	ANKRD36B	0.0653673	-0.180142	0.064	0.12	1
	CTSC	0.0653827	-0.213438	0.72	0.765	1
	TNFRSF1B	0.0654911	-0.297593	0.32	0.394	1
	PEPD	0.0655849	-0.273909	0.2	0.265	1
	PGLS	0.0656452	0.164371	0.52	0.415	1
	FAM65B	0.0657239	0.218686	0.712	0.641	1
	SPG11	0.0660363	0.195478	0.232	0.162	1
	CXCR2	0.0661679	-0.175039	0.048	0.101	1
	PPIE	0.0662594	0.239092	0.288	0.214	1
	ZCCHC11	0.0663612	-0.212518	0.144	0.22	1
	DOK1	0.0664719	0.0903133	0.144	0.087	1
	ZNF770	0.066754	0.0894701	0.144	0.087	1
	PIGF	0.0668344	0.169337	0.168	0.111	1
	CHD1	0.0668603	-0.259184	0.192	0.267	1
	ANXA6	0.0671024	-0.239568	0.744	0.774	1
	RAD23A	0.0671036	0.202657	0.52	0.448	1
	ELK3	0.0671357	0.0648501	0.136	0.08	1
	SCAND1	0.0671627	0.205879	0.616	0.544	1
	TFAP4	0.0672623	0.0951412	0.112	0.064	1
	H3F3A	0.0673767	0.122477	0.968	0.956	1
	CD48	0.0677978	-0.304425	0.512	0.578	1
	KRCC1	0.0681917	0.173189	0.272	0.195	1
	TRIM26	0.0684021	0.160043	0.128	0.078	1
	NCOA6	0.0684336	0.105392	0.136	0.082	1
	KAT6B	0.0684527	0.104558	0.28	0.197	1
	C19orf25	0.0684597	0.176732	0.256	0.186	1
	CCNI	0.0685496	0.122578	0.84	0.777	1
	SIK3	0.0686792	0.125506	0.208	0.138	1
	RAP2A	0.0689222	-0.25142	0.104	0.166	1
	LAMTOR1	0.0691532	0.160518	0.616	0.524	1
	MT-ND4L	0.0691994	-0.087935	0.984	0.984	1
	STX18	0.0692482	0.049427	0.128	0.075	1
	GRSF1	0.0694928	0.107655	0.352	0.256	1
	SPEN	0.069593	-0.209866	0.144	0.214	1
	ACTR3	0.0698306	0.131328	0.744	0.686	1
	TRAF7	0.0701237	0.159712	0.184	0.122	1
	RPL31	0.0701944	-0.180541	0.928	0.885	1
	YIPF2	0.0709949	0.0847628	0.12	0.07	1
	ATRX	0.0710942	-0.198814	0.416	0.5	1
	CD79B	0.0711736	0.188944	0.16	0.105	1
	GSTK1	0.0713728	-0.209313	0.624	0.706	1
	TSPYL2	0.0714848	0.186794	0.184	0.124	1
	RNF216	0.0716087	-0.224243	0.168	0.249	1
	EXOC4	0.0717104	0.149878	0.264	0.188	1
	IKZF3	0.071947	-0.248089	0.264	0.347	1
	MBD4	0.0720305	0.185482	0.32	0.244	1
	THEM6	0.0721929	0.118898	0.12	0.071	1
	PGM2	0.0724294	0.148812	0.16	0.105	1
	DERL2	0.072446	0.16026	0.32	0.24	1
	TMEM175	0.0725014	0.15047	0.24	0.164	1
	SLC5A3	0.0726761	0.312638	0.144	0.096	1
	AGPAT1	0.072835	0.171903	0.152	0.098	1
	CYB5R3	0.072856	0.134092	0.408	0.31	1
	TOX4	0.0731533	0.156646	0.296	0.22	1
	KMT2E-AS1	0.073257	0.186777	0.104	0.061	1
	CHORDC1	0.0733909	0.164285	0.224	0.157	1
	IRF9	0.0733925	0.141499	0.144	0.091	1
	ERN1	0.0735289	-0.188181	0.264	0.347	1
	MIB2	0.0735721	0.129364	0.432	0.333	1
	WBSCR22	0.0737845	0.119369	0.336	0.247	1
	TMEM57	0.0739019	0.246789	0.136	0.089	1
	FUT11	0.0740127	-0.24565	0.128	0.192	1
	ECI2	0.0741231	0.117454	0.264	0.185	1
	PHF14	0.0742098	0.061086	0.224	0.148	1
	SNRPD3	0.0742303	0.170261	0.6	0.519	1
	GMFG	0.0744035	0.139897	0.8	0.787	1
	INPP4B	0.0744997	0.237352	0.12	0.075	1
	SNX6	0.0747881	0.124318	0.576	0.469	1
	TCEB2	0.0748242	0.130118	0.896	0.834	1
	MZF1	0.0748657	0.107969	0.12	0.071	1
	CTDSP2	0.0753296	-0.231338	0.112	0.176	1
	ARPC2	0.0753484	0.143455	0.944	0.956	1
	CYTH4	0.0754455	-0.27303	0.16	0.221	1
	ARL16	0.0757176	0.19495	0.2	0.139	1
	UBE2R2	0.075727	0.187035	0.176	0.118	1
	BCCIP	0.0761073	0.0793646	0.304	0.218	1
	KTI12	0.076183	0.123906	0.112	0.066	1
	MOAP1	0.0762011	0.101837	0.216	0.148	1
	SLAMF7	0.076284	-0.237153	0.224	0.293	1
	ATG12	0.0765572	0.143597	0.272	0.193	1
	TMX3	0.0769813	0.184253	0.176	0.118	1
	HSD17B8	0.07704	0.0587577	0.112	0.064	1
	KAT2B	0.0770991	-0.185026	0.08	0.132	1
	C10orf128	0.0771101	-0.1522	0.088	0.15	1
	CHTF8	0.0771442	0.119041	0.216	0.146	1
	BTG2	0.077457	-0.238727	0.168	0.239	1
	ANKRD39	0.0775546	0.0776484	0.16	0.103	1
	TRDMT1	0.0776535	0.186213	0.104	0.061	1
	ITGAE	0.0779905	-0.198756	0.128	0.192	1
	NDUFC1	0.0780868	0.150092	0.408	0.314	1
	CBFB	0.0783771	-0.240323	0.088	0.143	1
	SLC25A39	0.0783982	0.114152	0.384	0.296	1
	POMGNT1	0.078524	0.101932	0.104	0.059	1
	KIF13B	0.0789097	-0.203796	0.088	0.145	1
	PIGS	0.0790047	0.103188	0.208	0.139	1
	TUBB	0.079007	0.251308	0.624	0.554	1
	SCCPDH	0.0790852	0.182058	0.136	0.085	1
	B3GNT2	0.0791171	-0.204206	0.072	0.125	1
	TSR3	0.0792091	0.17135	0.392	0.307	1
	ARFIP1	0.0793064	0.112832	0.144	0.091	1
	WBP11	0.0793369	-0.19382	0.192	0.267	1
	GTPBP8	0.0795688	-0.181412	0.072	0.125	1
	CENPT	0.0797469	-0.222287	0.152	0.214	1
	GLIPR1	0.0798957	-0.239835	0.312	0.389	1
	HOTAIRM1	0.0800833	-0.25236	0.112	0.171	1
	MTMR1	0.0803144	0.116718	0.12	0.073	1
	LDHA	0.0806793	0.189622	0.712	0.645	1
	TRBC1	0.0806796	-0.154236	0.632	0.749	1
	CCDC137	0.0807731	0.135575	0.168	0.11	1
	EVA1C	0.0807931	-0.209364	0.088	0.143	1
	SNRPA	0.0808915	-0.197822	0.272	0.343	1
	MICALL1	0.0808959	0.150203	0.104	0.061	1
	ATP2A3	0.081373	-0.207753	0.264	0.333	1
	DHRS3	0.081646	0.192768	0.168	0.113	1
	SORL1	0.0817005	-0.245462	0.352	0.427	1
	SPCS1	0.0817139	0.148426	0.728	0.627	1
	VPS72	0.0818172	0.132064	0.272	0.199	1
	POC1B	0.0818599	-0.175847	0.08	0.136	1
	KLHL28	0.0821643	-0.176338	0.096	0.157	1
	PSMB9	0.0828889	0.127876	0.856	0.836	1
	EXOSC4	0.082987	0.0864376	0.144	0.091	1
	PSMC3	0.0835836	0.189744	0.368	0.284	1
	APOBEC3H	0.0836349	0.170762	0.152	0.099	1
	SLC52A2	0.0836961	0.100309	0.256	0.179	1
	LDHB	0.083712	0.131651	0.712	0.645	1
	GPSM3	0.0837532	0.132241	0.824	0.775	1
	SSBP1	0.0838384	0.219774	0.552	0.491	1
	BZRAP1	0.0838528	-0.190993	0.056	0.106	1
	LINC00623	0.0838856	0.16637	0.144	0.094	1
	KLF6	0.0839335	-0.162256	0.432	0.503	1
	FAM136A	0.0840736	-0.158825	0.104	0.169	1
	MITD1	0.0844278	0.086689	0.2	0.136	1
	TTC31	0.0844309	0.0679353	0.104	0.059	1
	BIN1	0.0846006	-0.229606	0.552	0.632	1
	RNF181	0.0846007	0.192319	0.52	0.437	1
	CUL1	0.0846817	0.200782	0.232	0.174	1
	AP2M1	0.0847504	0.146676	0.56	0.502	1
	GYG1	0.0848213	-0.216201	0.184	0.249	1
	ENTHD2	0.0848898	0.0896236	0.128	0.078	1
	CRYZ	0.0849072	0.20867	0.208	0.146	1
	HMGXB4	0.0849389	0.0515163	0.104	0.059	1
	FXN	0.0850403	0.153302	0.184	0.129	1
	PHPT1	0.0850643	0.171251	0.456	0.375	1
	SLBP	0.0851393	-0.2625	0.2	0.263	1
	TCF25	0.0851728	-0.328665	0.576	0.594	1
	GADD45B	0.0852078	-0.1747	0.248	0.336	1
	S1PR4	0.0852675	0.152988	0.6	0.544	1
	ATP5J2	0.0854591	0.111822	0.736	0.676	1
	CDC37	0.0855142	-0.197044	0.584	0.652	1
	TNFRSF25	0.0856356	0.15863	0.112	0.068	1
	DNAJC21	0.0857728	-0.291185	0.184	0.249	1
	ZBTB4	0.0858173	-0.148957	0.064	0.117	1
	ATG5	0.0862206	0.166855	0.272	0.206	1
	RPLP0	0.0863087	-0.150268	0.992	0.986	1
	C5orf24	0.086775	-0.217874	0.056	0.103	1
	SIT1	0.0867916	-0.177762	0.056	0.105	1
	FAM107B	0.0869504	-0.320148	0.432	0.488	1
	APBB1IP	0.0870622	-0.224497	0.504	0.582	1
	KLF2	0.0872373	-0.125296	0.968	0.949	1
	RELB	0.0872376	0.0920602	0.144	0.091	1
	CDKN2AIP	0.0872546	-0.101976	0.088	0.145	1
	PEX13	0.087297	0.136967	0.104	0.061	1
	ABHD17A	0.0873071	-0.157529	0.896	0.897	1
	PKM	0.0873712	-0.264966	0.496	0.545	1
	GABARAPL1	0.0873754	0.222514	0.28	0.22	1
	MPI	0.0873937	0.152308	0.128	0.08	1
	ITGB2-AS1	0.0875146	0.169437	0.248	0.183	1
	PPP2CA	0.0878974	-0.159433	0.184	0.253	1
	SRRT	0.0879642	-0.241003	0.176	0.237	1
	FAM134C	0.0879815	0.105809	0.16	0.106	1
	CLPP	0.0881031	-0.213665	0.248	0.312	1
	EIF6	0.0881195	0.125234	0.536	0.437	1
	SSR4	0.0882584	0.121637	0.872	0.84	1
	ANKRD36	0.0883705	-0.211992	0.08	0.131	1
	MRPL4	0.0884744	0.180868	0.28	0.216	1
	KPNA3	0.0888222	0.0971894	0.2	0.134	1
	BRF1	0.0889595	0.0901772	0.104	0.061	1
	MRPL38	0.0890755	0.0409347	0.12	0.071	1
	RPL28	0.0890766	-0.0839905	1	1	1
	RNF126	0.0890883	0.118124	0.536	0.43	1
	C7orf73	0.0892183	0.1314	0.448	0.345	1
	TUBA4A	0.0894349	0.227689	0.448	0.376	1
	FNBP1	0.0897785	-0.229989	0.424	0.491	1
	CMPK1	0.0899495	-0.24972	0.264	0.331	1
	RAB4A	0.0906876	-0.182206	0.144	0.209	1
	HDAC4	0.0907277	0.137291	0.12	0.075	1
	POLR2G	0.0909276	0.165164	0.536	0.446	1
	TMEM222	0.0910319	0.162865	0.192	0.134	1
	GBP4	0.0910781	0.185484	0.392	0.317	1
	RPS6KB1	0.091303	0.126827	0.104	0.063	1
	MAP2K2	0.0913512	0.110426	0.712	0.611	1
	PRKCB	0.0914535	-0.234373	0.408	0.472	1
	ATPIF1	0.0914689	0.125297	0.712	0.664	1
	HEXB	0.0916068	-0.101164	0.12	0.188	1
	RAB11A	0.091643	0.130907	0.416	0.333	1
	ZNF302	0.092155	0.0716558	0.16	0.103	1
	TRA2B	0.0922318	0.102587	0.488	0.39	1
	HELZ	0.0923643	0.0979334	0.32	0.242	1
	NISCH	0.0924155	0.0629594	0.136	0.085	1
	VPS37A	0.0925033	0.0690909	0.16	0.105	1
	YIPF3	0.0926659	0.134963	0.312	0.237	1
	RCC2	0.0927356	0.0883538	0.144	0.092	1
	IDH3B	0.0927948	0.172972	0.304	0.235	1
	MBOAT7	0.0928476	0.109474	0.128	0.08	1
	MTCH2	0.0929474	0.111339	0.248	0.176	1
	CLTA	0.0929992	0.165051	0.472	0.38	1
	MRPL16	0.0932815	0.124887	0.304	0.221	1
	STIM2	0.0936318	-0.319536	0.168	0.22	1
	CCPG1	0.0937823	-0.165064	0.144	0.214	1
	HSPA5	0.0939377	-0.263557	0.632	0.676	1
	TGFB1	0.0939587	-0.176639	0.88	0.909	1
	ODF2L	0.0944003	-0.210132	0.128	0.188	1
	MGAT2	0.0944471	-0.122492	0.064	0.117	1
	SUMO2	0.0947413	0.122403	0.888	0.814	1
	RABEPK	0.0948517	0.167361	0.104	0.063	1
	MSI2	0.0951442	0.182098	0.136	0.089	1
	TFDP2	0.0952464	0.084442	0.4	0.312	1
	MFNG	0.0953058	0.138934	0.44	0.355	1
	SNRPA1	0.095366	0.1692	0.336	0.263	1
	PIBF1	0.0954626	0.0341105	0.176	0.113	1
	SCAMP1	0.0955278	0.0974459	0.152	0.098	1
	CKS2	0.0957075	0.0407122	0.12	0.071	1
	FNIP1	0.0957739	0.146591	0.128	0.08	1
	ARHGAP4	0.0959974	0.176298	0.512	0.434	1
	S100PBP	0.0961772	0.100341	0.208	0.145	1
	FBXO34	0.096367	-0.135815	0.064	0.115	1
	ARF3	0.0965413	-0.19415	0.064	0.111	1
	RALGAPB	0.0966204	-0.195574	0.072	0.122	1
	THOC2	0.0968587	-0.213836	0.2	0.27	1
	NGDN	0.0969472	-0.213423	0.152	0.211	1
	RPUSD1	0.0970333	0.127882	0.176	0.122	1
	PSTPIP2	0.0971756	-0.17515	0.056	0.103	1
	USP9X	0.0973895	-0.19076	0.064	0.113	1
	RPL22L1	0.0974401	0.173975	0.52	0.451	1
	DBI	0.0978723	0.124864	0.872	0.756	1
	CC2D1B	0.0979486	0.145156	0.104	0.063	1
	TMEM101	0.0982471	0.0567814	0.176	0.117	1
	POLR2J	0.0983486	0.172709	0.328	0.249	1
	NCBP2	0.0984131	-0.221615	0.104	0.159	1
	CST7	0.0984538	-0.111092	0.952	0.983	1
	UHMK1	0.0984725	-0.250933	0.264	0.322	1
	UQCRC2	0.0986284	0.223394	0.4	0.341	1
	VAPA	0.0986936	0.167948	0.504	0.437	1
	ATF4	0.0988403	0.100516	0.256	0.186	1
	ATG16L2	0.0996064	-0.147978	0.136	0.2	1
	CSNK2A2	0.100324	0.101387	0.176	0.117	1
	TERF1	0.10044	0.113468	0.248	0.181	1
	GMPPA	0.100542	0.112836	0.152	0.099	1
	KDM5D	0.10058	-0.187397	0.056	0.101	1
	C17orf62	0.100957	0.155978	0.472	0.382	1
	FCRL3	0.100996	-0.254608	0.104	0.16	1
	NAA20	0.100997	0.163799	0.312	0.244	1
	LIPA	0.101203	-0.232301	0.144	0.202	1
	HPS1	0.101221	0.15656	0.416	0.336	1
	S1PR5	0.101232	-0.0978671	0.504	0.603	1
	SP110	0.10142	0.173563	0.216	0.153	1
	C5orf15	0.101525	0.0660774	0.136	0.085	1
	EXOC5	0.101637	0.110001	0.136	0.087	1
	H2AFX	0.101729	-0.188259	0.088	0.141	1
	DSTN	0.101839	0.174522	0.536	0.449	1
	PLCB1	0.101866	-0.167415	0.088	0.145	1
	HLA-DRB1	0.102067	0.08607	0.568	0.476	1
	AGO2	0.102145	0.128701	0.152	0.101	1
	RASSF1	0.102166	0.175958	0.584	0.477	1
	CTB-133G6.1	0.102429	-0.232432	0.112	0.164	1
	RNF169	0.102556	-0.192507	0.08	0.131	1
	TBCC	0.102652	0.207268	0.328	0.254	1
	UBALD1	0.102785	0.125619	0.128	0.082	1
	ACLY	0.102857	-0.171305	0.12	0.183	1
	LASP1	0.102892	0.115601	0.352	0.274	1
	UBE2Q2	0.103082	0.132442	0.232	0.169	1
	ADH5	0.103429	0.175835	0.48	0.39	1
	APAF1	0.103552	-0.172263	0.056	0.103	1
	PTGER4	0.104603	-0.249381	0.096	0.148	1
	CD53	0.105055	-0.152619	0.808	0.814	1
	CRIP1	0.105079	0.166336	0.664	0.582	1
	CCT8	0.105475	0.114207	0.472	0.378	1
	HSPA4	0.105577	0.123238	0.208	0.146	1
	MAML2	0.105709	0.0579884	0.16	0.105	1
	ZRSR2	0.105921	0.0844698	0.144	0.092	1
	NMRAL1	0.105968	-0.123073	0.112	0.174	1
	PPIL4	0.106122	0.0740961	0.144	0.092	1
	CYFIP2	0.106203	-0.239889	0.544	0.589	1
	VDAC1	0.106324	0.152046	0.424	0.341	1
	TBC1D10C	0.10633	0.131385	0.76	0.739	1
	SIVA1	0.106398	0.176277	0.408	0.336	1
	SEC13	0.106411	0.131029	0.416	0.326	1
	SNUPN	0.106449	0.12643	0.144	0.096	1
	ATP5C1	0.10648	0.191626	0.608	0.528	1
	CARD19	0.106614	-0.170235	0.088	0.143	1
	VCL	0.106804	-0.260605	0.176	0.226	1
	CCT5	0.106833	0.178091	0.456	0.392	1
	COQ9	0.10711	0.0791606	0.112	0.068	1
	ZFR	0.107131	-0.278617	0.184	0.232	1
	SUGT1	0.107527	0.114061	0.312	0.232	1
	LAPTM4A	0.107733	0.118408	0.4	0.329	1
	NUDT22	0.107737	0.0810421	0.368	0.286	1
	SFPQ	0.107778	0.131248	0.64	0.549	1
	ACAP1	0.107787	0.130229	0.696	0.564	1
	RP11-660L16.2	0.107878	0.198931	0.176	0.124	1
	PBXIP1	0.107969	-0.278582	0.16	0.209	1
	GRN	0.10827	-0.124971	0.096	0.153	1
	RWDD4	0.108396	0.0935342	0.2	0.139	1
	BCL7C	0.108445	-0.135978	0.352	0.427	1
	EPS8L2	0.108453	0.073627	0.104	0.063	1
	GNB2L1	0.108605	-0.118552	0.976	0.977	1
	MKLN1	0.108697	0.12846	0.176	0.124	1
	RSF1	0.108815	0.181361	0.368	0.291	1
	CDYL	0.108866	0.154025	0.176	0.125	1
	UGGT1	0.108961	-0.163787	0.072	0.12	1
	IRF2BP2	0.109333	-0.157384	0.096	0.153	1
	STMN1	0.109384	-0.252829	0.096	0.145	1
	PPP2R5E	0.109563	0.158979	0.28	0.211	1
	AC131056.3	0.109585	0.150797	0.104	0.064	1
	TMED9	0.109752	0.143629	0.616	0.526	1
	HDAC2	0.109793	0.125635	0.264	0.197	1
	SESN1	0.10989	-0.10827	0.056	0.105	1
	HIPK1	0.109948	-0.201951	0.128	0.181	1
	RFFL	0.110467	-0.222875	0.072	0.117	1
	IL16	0.110563	0.159245	0.552	0.483	1
	CA5B	0.110617	0.114014	0.272	0.202	1
	FAM114A2	0.110715	0.0765359	0.104	0.061	1
	DCAF13	0.110948	0.107025	0.2	0.136	1
	CISD1	0.110962	-0.178441	0.08	0.129	1
	CCNDBP1	0.110994	0.162181	0.52	0.43	1
	LYAR	0.111142	-0.284536	0.368	0.425	1
	SLC39A7	0.111165	0.124809	0.192	0.136	1
	OMA1	0.111294	0.125874	0.104	0.064	1
	ZNF592	0.111306	0.038382	0.128	0.08	1
	BCL7B	0.111357	-0.191698	0.192	0.256	1
	DPM3	0.111548	0.161842	0.32	0.246	1
	MPHOSPH10	0.111805	-0.18112	0.112	0.166	1
	MXD1	0.11211	0.157405	0.16	0.11	1
	ANP32E	0.11255	0.140404	0.376	0.296	1
	SMAD4	0.112823	0.0720271	0.24	0.169	1
	SSNA1	0.112845	0.0658399	0.536	0.437	1
	MIS18BP1	0.112848	-0.18707	0.192	0.249	1
	HDAC7	0.113147	0.157917	0.176	0.124	1
	PUF60	0.11326	0.095649	0.536	0.444	1
	LITAF	0.113501	-0.201722	0.84	0.821	1
	MGAT1	0.113634	0.0955761	0.376	0.296	1
	BCAP31	0.113667	0.140625	0.712	0.646	1
	DPP7	0.113747	-0.161593	0.488	0.521	1
	ZNF836	0.113806	0.0770567	0.128	0.082	1
	POLR2H	0.114019	0.120981	0.256	0.192	1
	SLFN13	0.114092	0.103779	0.12	0.077	1
	B3GAT3	0.114165	0.138357	0.328	0.258	1
	PSAP	0.114343	-0.246496	0.576	0.627	1
	ANKLE2	0.114428	-0.18165	0.12	0.176	1
	HIST2H2AC	0.114566	-0.293843	0.088	0.134	1
	MRFAP1	0.114881	0.159646	0.312	0.244	1
	PPP4R3A	0.114913	-0.232033	0.24	0.296	1
	RSRC2	0.115017	-0.178061	0.208	0.27	1
	INTS3	0.115236	0.0726572	0.12	0.075	1
	SUPT4H1	0.115298	-0.189274	0.32	0.397	1
	CMTM3	0.115476	0.142049	0.4	0.315	1
	ADK	0.115619	-0.124647	0.072	0.122	1
	CENPK	0.115894	-0.203866	0.096	0.145	1
	KCTD5	0.116465	0.0520851	0.112	0.068	1
	YTHDC2	0.116748	0.107277	0.136	0.089	1
	ATP6AP2	0.116842	-0.219559	0.376	0.436	1
	CHD1L	0.116883	-0.192529	0.064	0.108	1
	PSMB3	0.116996	0.143803	0.632	0.57	1
	CTU1	0.117312	0.0813187	0.2	0.141	1
	BORCS6	0.117317	0.0940466	0.2	0.138	1
	MRPL19	0.117454	0.113278	0.144	0.096	1
	ADI1	0.117707	0.109887	0.192	0.134	1
	ARL14EP	0.117912	0.074924	0.24	0.174	1
	OSER1	0.11811	0.101769	0.184	0.129	1
	SOCS2	0.118129	0.0948404	0.16	0.11	1
	DPP3	0.118196	0.103928	0.136	0.089	1
	MRPL1	0.118334	-0.187919	0.08	0.127	1
	CD59	0.118377	0.026434	0.128	0.08	1
	TMEM199	0.118491	0.109882	0.168	0.115	1
	RBM39	0.118553	-0.162933	0.672	0.735	1
	GNG2	0.118803	-0.0937712	0.512	0.605	1
	CTD-3184A7.4	0.118838	0.0823924	0.128	0.082	1
	GGNBP2	0.118927	-0.143928	0.232	0.307	1
	TPR	0.118948	-0.230645	0.376	0.439	1
	MT-ATP8	0.11919	-0.190435	0.744	0.772	1
	ACADVL	0.119204	-0.185783	0.352	0.408	1
	TXNDC15	0.119245	-0.164056	0.096	0.15	1
	DEK	0.119274	-0.234031	0.488	0.542	1
	LRRC47	0.119291	-0.168589	0.12	0.174	1
	RCE1	0.11944	-0.137047	0.064	0.11	1
	ZFP36L2	0.119654	0.168635	0.944	0.944	1
	PURA	0.119916	-0.231883	0.16	0.223	1
	COPB2	0.120045	0.0866049	0.32	0.239	1
	SNX2	0.120064	-0.196951	0.136	0.188	1
	MRTO4	0.120476	0.0375234	0.128	0.082	1
	2024-09-07	0.12052	0.10753	0.816	0.833	1
	HNRNPK	0.121092	0.129179	0.88	0.787	1
	MYDGF	0.121312	0.188145	0.544	0.476	1
	GIMAP6	0.121395	0.248643	0.256	0.195	1
	KDM2A	0.121449	-0.231609	0.176	0.226	1
	FAM228B	0.121498	-0.130137	0.064	0.113	1
	LAT	0.121712	-0.163488	0.528	0.575	1
	CHPF2	0.121779	0.0876918	0.112	0.07	1
	TMEM9B	0.121821	0.163477	0.368	0.289	1
	ORMDL2	0.121841	0.0974424	0.272	0.202	1
	ARF5	0.121942	0.0732164	0.736	0.622	1
	PTPN6	0.122198	0.140232	0.64	0.556	1
	HIF1A	0.122212	0.0923482	0.224	0.162	1
	DECR1	0.123202	0.137975	0.4	0.333	1
	CACUL1	0.12326	0.094284	0.208	0.15	1
	ASH2L	0.123324	0.0658799	0.128	0.082	1
	SNU13	0.123537	0.121366	0.624	0.537	1
	TTC32	0.123543	0.165245	0.144	0.098	1
	NEK1	0.123943	0.15777	0.136	0.092	1
	YES1	0.124288	-0.171034	0.096	0.146	1
	PDK3	0.124303	0.17107	0.176	0.127	1
	RP11-222K16.2	0.124479	-0.27191	0.12	0.167	1
	UBE2H	0.12455	0.108147	0.256	0.19	1
	CC2D1A	0.124862	-0.197728	0.064	0.108	1
	WDR36	0.124862	-0.154151	0.064	0.108	1
	CHST11	0.124909	0.126431	0.312	0.242	1
	LARP4B	0.124915	0.0856477	0.192	0.136	1
	BTBD2	0.125253	-0.165612	0.088	0.139	1
	ARNTL	0.125289	-0.123253	0.088	0.141	1
	ELAVL1	0.125326	0.124789	0.264	0.204	1
	NDUFA1	0.125335	0.115392	0.736	0.674	1
	CNOT4	0.125419	0.0753256	0.232	0.166	1
	SCYL1	0.125483	0.0973948	0.2	0.145	1
	TMEM30A	0.125652	-0.235549	0.176	0.232	1
	MSH2	0.126006	0.0849058	0.104	0.064	1
	WAC-AS1	0.126014	0.151917	0.184	0.131	1
	USB1	0.126252	0.0922915	0.272	0.202	1
	TMOD3	0.126493	-0.0935371	0.36	0.425	1
	DHRSX	0.126741	0.0956734	0.128	0.084	1
	ATP6V1H	0.126996	-0.160308	0.128	0.186	1
	DNLZ	0.127354	0.114994	0.296	0.228	1
	PDE3B	0.127593	-0.260659	0.128	0.179	1
	PFKP	0.127674	-0.270253	0.152	0.199	1
	CYC1	0.12787	0.092333	0.528	0.444	1
	PPP6C	0.127893	0.199913	0.304	0.246	1
	ZNF593	0.128064	0.0980978	0.16	0.11	1
	RNF220	0.128173	0.065445	0.328	0.256	1
	TWF2	0.128207	0.142383	0.608	0.531	1
	BRAP	0.128595	-0.153772	0.064	0.108	1
	SLAMF6	0.128613	-0.189555	0.184	0.246	1
	SNRNP35	0.128787	0.0592858	0.192	0.134	1
	RPL36AL	0.128917	0.0877812	0.952	0.936	1
	YTHDF2	0.129202	0.147952	0.336	0.261	1
	COX7A2	0.12946	0.178579	0.76	0.733	1
	MAT2B	0.129577	0.136206	0.528	0.436	1
	IFT20	0.129742	0.130674	0.16	0.111	1
	PEX2	0.129841	0.161273	0.216	0.162	1
	PREX1	0.130148	0.0729368	0.496	0.404	1
	TAX1BP1	0.130439	0.121377	0.52	0.448	1
	SDHB	0.130569	0.108283	0.288	0.221	1
	DNAJA2	0.130629	0.150259	0.336	0.268	1
	ILF3	0.130657	-0.230315	0.288	0.348	1
	ZGPAT	0.130701	0.178041	0.216	0.16	1
	FLYWCH2	0.130818	-0.137246	0.072	0.118	1
	DOCK11	0.130938	-0.234917	0.184	0.237	1
	ATP6V1B2	0.131183	0.138711	0.16	0.113	1
	TAF7	0.131253	0.121025	0.456	0.368	1
	MRPS33	0.131372	-0.209538	0.112	0.159	1
	RNF44	0.131482	-0.198351	0.184	0.24	1
	G3BP1	0.13152	0.10219	0.376	0.296	1
	BIRC2	0.131574	0.0871405	0.232	0.169	1
	ZNF106	0.131617	0.179256	0.264	0.199	1
	LEMD3	0.131745	-0.164287	0.088	0.138	1
	PIK3CD	0.132422	0.121981	0.312	0.244	1
	ATPAF1	0.132531	0.0967531	0.184	0.129	1
	PDLIM5	0.132558	-0.181459	0.08	0.125	1
	ESYT2	0.132578	0.133772	0.344	0.272	1
	IL12RB2	0.132802	0.0917899	0.128	0.084	1
	LRRC14	0.132944	0.0506379	0.128	0.082	1
	GOLGA7	0.133127	-0.190014	0.296	0.343	1
	ALDH3A2	0.133532	0.0816239	0.112	0.071	1
	TRIM44	0.133762	-0.2124	0.144	0.2	1
	MYADM	0.133798	-0.19641	0.08	0.122	1
	TTC17	0.134035	0.16239	0.304	0.239	1
	RAB11FIP4	0.134275	-0.0712032	0.064	0.11	1
	MED28	0.134318	0.145231	0.24	0.179	1
	RP11-47L3.1	0.134395	0.0413502	0.184	0.127	1
	CCNY	0.134446	0.14676	0.2	0.143	1
	HIPK2	0.134644	0.200336	0.304	0.242	1
	ARIH1	0.134689	-0.178369	0.144	0.2	1
	LYRM1	0.134694	0.0235978	0.136	0.089	1
	TMEM106B	0.134779	0.188702	0.2	0.15	1
	RASSF7	0.135159	-0.191775	0.112	0.162	1
	PHKG2	0.13524	-0.100988	0.168	0.223	1
	VAMP4	0.135249	-0.199414	0.104	0.153	1
	PPIB	0.135368	0.131876	0.968	0.925	1
	NFIL3	0.135982	0.325786	0.208	0.164	1
	PRELID1	0.135986	0.119673	0.768	0.685	1
	CMC2	0.136302	0.130007	0.256	0.193	1
	ZNF580	0.136349	0.105868	0.184	0.131	1
	HSPD1	0.13674	0.139184	0.368	0.296	1
	STX5	0.136884	0.113218	0.232	0.172	1
	KANSL2	0.137209	-0.103022	0.064	0.11	1
	SYT11	0.137283	-0.205968	0.12	0.171	1
	USP33	0.137502	-0.188873	0.144	0.2	1
	MTHFD2	0.137505	0.160081	0.208	0.148	1
	UBE2G1	0.137624	0.100542	0.256	0.19	1
	SLC25A24	0.137637	-0.17246	0.064	0.106	1
	DEAF1	0.137673	0.0863784	0.152	0.105	1
	VTI1A	0.137709	0.105119	0.216	0.159	1
	GSK3B	0.137727	-0.132774	0.152	0.207	1
	C12orf45	0.138366	0.0605613	0.104	0.064	1
	NUDT5	0.138703	0.12281	0.288	0.226	1
	SLC25A12	0.13884	-0.174469	0.08	0.124	1
	GPKOW	0.138875	-0.222648	0.112	0.16	1
	NDUFB4	0.139067	0.105647	0.64	0.542	1
	PRKRA	0.139371	0.070299	0.152	0.103	1
	PRELID3B	0.139582	0.117717	0.232	0.172	1
	AKAP10	0.139662	0.117617	0.104	0.066	1
	RBM26	0.139741	-0.206486	0.128	0.174	1
	FRA10AC1	0.139828	0.0792349	0.104	0.064	1
	UBE2D2	0.140304	0.129324	0.76	0.669	1
	ANKRD11	0.140631	0.139232	0.456	0.387	1
	RHOA	0.140655	0.0768736	0.944	0.916	1
	RP11-160E2.6	0.140725	-0.111147	0.112	0.164	1
	SPOP	0.140971	0.181294	0.224	0.171	1
	TBK1	0.14111	-0.164193	0.096	0.146	1
	ZNF675	0.141267	0.0869848	0.104	0.066	1
	PTPN2	0.141301	0.11199	0.36	0.293	1
	RBMS1	0.141513	-0.222802	0.384	0.427	1
	SMAP2	0.141621	0.153676	0.64	0.563	1
	TMBIM6	0.141646	0.056785	0.856	0.777	1
	SDR39U1	0.141978	0.103879	0.36	0.291	1
	EFTUD1	0.142271	0.0803864	0.12	0.078	1
	P4HB	0.14244	0.117986	0.704	0.594	1
	ZNF568	0.142591	0.0791257	0.104	0.066	1
	ATP6V1F	0.142868	-0.240567	0.488	0.523	1
	GNL3	0.142939	0.0409956	0.168	0.113	1
	IER3IP1	0.1431	0.0936446	0.168	0.117	1
	TBC1D10A	0.143793	0.138706	0.256	0.192	1
	ADGRE5	0.143927	0.175216	0.712	0.655	1
	2024-03-09	0.14436	-0.1886	0.104	0.153	1
	ISYNA1	0.144375	0.153692	0.136	0.094	1
	GNA13	0.144862	-0.16405	0.168	0.226	1
	CFDP1	0.145064	0.0516156	0.232	0.167	1
	EPRS	0.145319	0.0676391	0.368	0.291	1
	GK5	0.145325	0.278056	0.376	0.312	1
	HEXDC	0.145428	0.0745765	0.264	0.202	1
	SMARCD1	0.145576	-0.191319	0.136	0.186	1
	TPST2	0.145607	-0.134292	0.648	0.711	1
	SAMM50	0.145637	0.110132	0.24	0.181	1
	AKR1B1	0.145657	-0.130421	0.272	0.348	1
	MYO1G	0.145722	-0.141038	0.496	0.551	1
	TXNRD1	0.145882	-0.105812	0.08	0.125	1
	NCK1	0.146144	-0.199133	0.224	0.282	1
	DRG2	0.146272	-0.0726174	0.104	0.157	1
	CUL4A	0.14639	-0.107398	0.128	0.186	1
	MYSM1	0.146447	0.103236	0.144	0.098	1
	PIGH	0.146472	0.106922	0.136	0.092	1
	LINC00969	0.146509	-0.109823	0.144	0.2	1
	HECTD4	0.146584	0.0539545	0.176	0.124	1
	ARHGAP25	0.146828	-0.229717	0.296	0.357	1
	WDR13	0.146875	0.124541	0.184	0.131	1
	CARD8-AS1	0.146921	0.0798352	0.104	0.066	1
	ARHGAP12	0.146979	0.0740955	0.12	0.078	1
	UBE3C	0.146997	-0.182607	0.08	0.124	1
	COPA	0.147056	-0.255277	0.208	0.249	1
	UBXN11	0.147208	0.0884506	0.128	0.085	1
	ASB6	0.147224	0.0520146	0.128	0.084	1
	DTX3	0.147704	-0.176028	0.104	0.155	1
	RIPK1	0.147832	-0.172565	0.08	0.125	1
	NFATC1	0.147919	0.053586	0.112	0.071	1
	GLYCTK	0.147982	0.0791764	0.104	0.066	1
	NADSYN1	0.148043	0.143004	0.256	0.197	1
	CYP2R1	0.148044	-0.10727	0.064	0.108	1
	DXO	0.148233	0.0350689	0.104	0.064	1
	HECTD1	0.148372	0.121272	0.352	0.275	1
	DPH3	0.148493	0.0819789	0.144	0.098	1
	AP000769.1	0.14856	-0.201921	0.144	0.197	1
	PFDN2	0.148577	0.101536	0.288	0.225	1
	SH3GLB2	0.148915	0.0827299	0.24	0.181	1
	EIF3E	0.149044	-0.214257	0.472	0.524	1
	SDE2	0.149113	0.0700854	0.128	0.085	1
	QTRT1	0.149135	-0.123059	0.096	0.145	1
	EIF3F	0.149435	-0.209059	0.728	0.789	1
	PJA1	0.149506	0.0563489	0.104	0.066	1
	ATP5F1	0.149567	0.124095	0.68	0.594	1
	NAALADL1	0.149958	0.122081	0.216	0.16	1
	HADH	0.150537	0.120996	0.144	0.099	1
	SF1	0.15071	0.168897	0.656	0.599	1
	SAMD3	0.150781	0.135645	0.696	0.591	1
	SF3B6	0.150988	0.143035	0.552	0.495	1
	CTB-31O20.2	0.151172	0.164857	0.16	0.113	1
	TNIP2	0.151186	-0.182349	0.16	0.209	1
	ZNF394	0.151236	0.173726	0.264	0.211	1
	NUCKS1	0.15136	-0.256528	0.384	0.427	1
	SH2D3C	0.15219	-0.185972	0.12	0.171	1
	IFI27L2	0.152556	-0.271976	0.312	0.375	1
	C9orf114	0.152651	-0.156412	0.072	0.113	1
	IRF3	0.152698	-0.239314	0.192	0.24	1
	ADIPOR2	0.152999	-0.155435	0.088	0.132	1
	ANXA11	0.153192	-0.141131	0.584	0.627	1
	PNRC1	0.153383	-0.0926289	0.936	0.943	1
	ORAI3	0.153392	0.096788	0.16	0.113	1
	KHDRBS1	0.153405	0.0924865	0.624	0.524	1
	GPRIN3	0.153458	-0.155874	0.184	0.242	1
	CECR5	0.153704	0.0486772	0.144	0.098	1
	ATP5H	0.153873	-0.17003	0.496	0.538	1
	RBM4	0.154034	0.129014	0.12	0.08	1
	FAM199X	0.154318	-0.146694	0.072	0.115	1
	RWDD1	0.154445	-0.203427	0.424	0.463	1
	HACL1	0.15446	0.0608369	0.136	0.092	1
	MSRA	0.154491	0.16512	0.12	0.082	1
	SUZ12	0.154811	-0.223601	0.248	0.307	1
	NAA16	0.154968	-0.189029	0.088	0.132	1
	PYHIN1	0.155211	-0.17445	0.4	0.465	1
	DALRD3	0.15535	-0.129455	0.088	0.136	1
	TBC1D10B	0.155385	0.112752	0.16	0.113	1
	PSMD8	0.155387	0.149189	0.592	0.507	1
	NDUFS2	0.155523	-0.160021	0.264	0.331	1
	TIA1	0.155823	0.113477	0.224	0.166	1
	TRGC1	0.1562	0.0871115	0.392	0.321	1
	POLR2D	0.15623	0.0833591	0.112	0.073	1
	PLEKHB2	0.156432	0.113062	0.248	0.19	1
	CCDC59	0.156488	-0.155009	0.168	0.232	1
	SEC22B	0.156551	0.133768	0.2	0.15	1
	MEAF6	0.156614	-0.217954	0.36	0.408	1
	IKZF2	0.157014	0.0954673	0.144	0.101	1
	DRAM2	0.157151	0.0798381	0.16	0.111	1
	MPLKIP	0.157316	0.172717	0.264	0.2	1
	SRRM2	0.157374	0.153298	0.776	0.678	1
	OBFC1	0.157821	0.0979796	0.296	0.232	1
	SERPINB9	0.157829	0.123069	0.256	0.186	1
	TMEM14A	0.158108	-0.157411	0.072	0.113	1
	VPS35	0.158165	-0.173974	0.144	0.195	1
	NFATC2IP	0.158288	-0.181671	0.152	0.204	1
	CDS2	0.158427	0.142197	0.24	0.183	1
	SMARCA5	0.15863	-0.213661	0.216	0.267	1
	EIF3L	0.158782	-0.159295	0.528	0.584	1
	FAM159A	0.158791	0.0888404	0.128	0.087	1
	RNF167	0.158887	0.135788	0.552	0.498	1
	NDUFB10	0.159091	0.109508	0.632	0.53	1
	ETV6	0.159429	0.14052	0.152	0.11	1
	CEP350	0.159526	0.118549	0.352	0.287	1
	CORO1B	0.159978	-0.179034	0.144	0.197	1
	PTBP3	0.160049	0.19155	0.376	0.301	1
	ZNF672	0.160092	0.111197	0.104	0.068	1
	PNKP	0.160174	0.0973976	0.24	0.185	1
	FUT8	0.160265	0.152202	0.104	0.07	1
	MIOS	0.160938	0.0465767	0.128	0.085	1
	DYNC1LI2	0.16096	-0.124378	0.08	0.124	1
	CASC3	0.161218	-0.0828775	0.104	0.153	1
	AP2A1	0.161801	-0.258969	0.136	0.179	1
	CLN3	0.161808	0.116254	0.224	0.169	1
	CTC-523E23.11	0.161823	-0.165715	0.088	0.131	1
	CHMP2A	0.161937	0.117804	0.408	0.345	1
	SRI	0.162092	0.197915	0.544	0.483	1
	ZNF33A	0.162343	-0.145131	0.064	0.103	1
	COX4I1	0.162399	-0.126053	0.952	0.956	1
	CTBP1	0.162401	0.0419988	0.608	0.512	1
	MUS81	0.162471	0.0556361	0.184	0.131	1
	ROCK2	0.162643	-0.126749	0.072	0.115	1
	DYNC1LI1	0.162672	0.0570362	0.192	0.138	1
	ARHGEF2	0.162716	-0.131538	0.096	0.143	1
	APOL6	0.162751	0.0649022	0.296	0.232	1
	SGSM3	0.162768	0.109998	0.136	0.094	1
	YPEL1	0.162786	0.0995981	0.192	0.145	1
	PPP4R2	0.162919	0.121315	0.344	0.27	1
	DDX46	0.163365	-0.178031	0.424	0.46	1
	APRT	0.163447	0.150083	0.816	0.765	1
	UBAP2L	0.163815	-0.15497	0.104	0.148	1
	NOP14	0.163841	-0.154096	0.112	0.16	1
	PDIA3	0.163864	-0.196118	0.824	0.834	1
	PTPN18	0.164043	-0.220804	0.336	0.389	1
	ST6GALNAC6	0.164265	0.0635998	0.144	0.098	1
	INTS1	0.16443	0.0551726	0.104	0.066	1
	ST6GALNAC4	0.164536	0.0911121	0.12	0.08	1
	ZDHHC5	0.16475	0.1594	0.104	0.07	1
	MAF1	0.16491	0.173682	0.456	0.394	1
	CLPTM1	0.1652	-0.164765	0.128	0.179	1
	PCNP	0.165261	0.083133	0.336	0.265	1
	UNC13D	0.165489	-0.141211	0.12	0.171	1
	WDTC1	0.165589	0.0333231	0.176	0.122	1
	CX3CR1	0.165713	-0.0860931	0.536	0.606	1
	SNX3	0.165809	0.172731	0.664	0.568	1
	FASLG	0.166033	-0.187016	0.064	0.101	1
	UTP3	0.166169	-0.0679175	0.064	0.105	1
	ERMP1	0.16621	0.0963016	0.12	0.08	1
	SMG1	0.166368	-0.1361	0.296	0.364	1
	ARHGAP15	0.166516	0.134559	0.448	0.369	1
	WDSUB1	0.166699	0.130787	0.232	0.178	1
	MAN2B2	0.166834	-0.191845	0.088	0.129	1
	SLC39A4	0.167022	0.0793424	0.136	0.094	1
	HMCES	0.167127	-0.19238	0.12	0.164	1
	EEF1D	0.167246	-0.086379	1	0.977	1
	ISCA1	0.167559	0.221368	0.24	0.193	1
	VASP	0.167746	0.15347	0.52	0.444	1
	ZNF277	0.167777	0.0958788	0.136	0.092	1
	RAB11B	0.167829	0.13073	0.528	0.458	1
	APEH	0.167968	-0.216425	0.224	0.268	1
	GPATCH3	0.168078	0.0699062	0.112	0.073	1
	REST	0.168181	0.18544	0.408	0.354	1
	CD247	0.168243	-0.0676906	0.848	0.862	1
	PARP6	0.168305	0.057042	0.128	0.085	1
	SLC20A1	0.168307	-0.180461	0.16	0.213	1
	EIF4A2	0.168455	-0.239719	0.544	0.564	1
	KMT5A	0.168999	0.135118	0.104	0.07	1
	JADE2	0.169246	-0.154627	0.144	0.197	1
	ZNF12	0.169391	0.133965	0.128	0.091	1
	AP1S2	0.169409	0.137481	0.216	0.166	1
	FRYL	0.169425	-0.158159	0.192	0.249	1
	C16orf62	0.169954	-0.102375	0.064	0.103	1
	FAM172A	0.169973	-0.136346	0.12	0.172	1
	UBA5	0.170096	0.0504766	0.168	0.117	1
	GBA	0.170196	0.0810588	0.128	0.087	1
	RICTOR	0.170286	0.0804178	0.224	0.167	1
	MORC3	0.170472	0.135336	0.288	0.23	1
	NDUFA6	0.170783	0.08659	0.576	0.503	1
	TRPC4AP	0.170907	0.0744402	0.2	0.148	1
	MTX1	0.170952	0.0625358	0.176	0.127	1
	TMC6	0.171049	0.142024	0.536	0.488	1
	IL18	0.171239	0.117109	0.104	0.068	1
	CCDC107	0.171837	-0.125017	0.4	0.453	1
	EPN1	0.17202	0.0661714	0.224	0.174	1
	NUMA1	0.172199	-0.225488	0.216	0.267	1
	GFI1	0.172436	0.0989041	0.136	0.096	1
	LYRM2	0.172491	0.0887659	0.224	0.171	1
	ACAT2	0.172559	-0.176957	0.08	0.12	1
	PPP1R10	0.172709	0.0775097	0.208	0.153	1
	RGL2	0.172753	0.23664	0.136	0.098	1
	ERGIC1	0.172886	0.193652	0.24	0.188	1
	TMCO1	0.173217	0.125677	0.392	0.322	1
	SRP9	0.173462	0.129022	0.664	0.57	1
	ATXN7L3B	0.1735	-0.146263	0.176	0.23	1
	SMAD3	0.174131	0.0886613	0.128	0.087	1
	RBM3	0.174528	-0.193599	0.712	0.749	1
	PAIP2	0.174619	0.150165	0.656	0.582	1
	CTNNB1	0.174654	-0.231554	0.152	0.195	1
	NHLRC3	0.174738	0.129845	0.152	0.11	1
	IFI6	0.175403	0.115708	0.328	0.265	1
	INTS6	0.175477	-0.185955	0.136	0.185	1
	MRPL22	0.175535	0.0915316	0.216	0.164	1
	NBPF14	0.175631	0.0696596	0.136	0.094	1
	ARMC10	0.176215	0.0754512	0.152	0.106	1
	PKN1	0.176685	-0.223832	0.488	0.51	1
	WDR74	0.176783	0.129632	0.24	0.185	1
	CCNB1IP1	0.176895	-0.146101	0.064	0.101	1
	BRWD1	0.176936	-0.167992	0.176	0.228	1
	TMUB2	0.176955	0.0922538	0.168	0.12	1
	GPS1	0.177022	0.208788	0.344	0.287	1
	TXNL4A	0.177243	0.102144	0.648	0.599	1
	MINOS1	0.177299	0.0822042	0.432	0.355	1
	QARS	0.177577	-0.168651	0.128	0.176	1
	MRPL40	0.17796	-0.2038	0.152	0.199	1
	HBP1	0.178375	-0.148655	0.152	0.204	1
	KIN	0.178606	0.100393	0.16	0.117	1
	GNPDA1	0.178661	-0.0494958	0.08	0.125	1
	MRPL46	0.179011	0.0827866	0.152	0.108	1
	RP11-182L21.6	0.179103	0.0685646	0.104	0.068	1
	NTHL1	0.179103	0.0532548	0.104	0.068	1
	LCOR	0.179153	0.110906	0.152	0.108	1
	NT5DC1	0.179345	-0.141302	0.08	0.122	1
	GORASP2	0.17957	0.147761	0.36	0.307	1
	TARSL2	0.179619	0.160976	0.192	0.145	1
	TAF15	0.179984	-0.204916	0.272	0.324	1
	CHMP4B	0.180061	0.0381008	0.32	0.251	1
	NBEAL1	0.180139	-0.111459	0.072	0.11	1
	PGAM1	0.180226	-0.187484	0.544	0.605	1
	ATL3	0.180346	0.0461185	0.2	0.146	1
	PHF20	0.180916	0.128529	0.44	0.352	1
	C1orf52	0.181009	-0.132476	0.144	0.197	1
	KPNA4	0.181308	0.0898532	0.264	0.209	1
	G6PD	0.181489	0.147497	0.512	0.443	1
	NAGK	0.181626	0.125064	0.168	0.124	1
	NPC2	0.181752	0.134507	0.32	0.256	1
	MRPL3	0.182133	0.054433	0.232	0.172	1
	C20orf27	0.182168	-0.132462	0.096	0.141	1
	MDN1	0.18218	0.0891623	0.128	0.089	1
	AVL9	0.182319	0.0666219	0.12	0.082	1
	NUP62	0.18275	0.134729	0.128	0.091	1
[truncated: 2,983 more rows]
