# Supplementary material for: In depth transcriptomic profiling defines a landscape of dysfunctional immune responses in patients with VEXAS syndrome
Source: Nat Commun. 2025 May 20;16:4690. doi: 10.1038/s41467-025-59890-0 (PMC12092610; doi:10.1038/s41467-025-59890-0)
Supplement: Supplementary file 7 — Supplementary Data 5 [file 41467_2025_59890_MOESM7_ESM.xlsx]

## Sheet: Table S5
	Supplementary Table 5. Sequences of TCR groups with more than five different clones obtained from GLIPH2 analysis
	Pattern	Fisher_score	Number_subject_all	Number_subject_VEXAS	Number_subject_Healthy	Number_unique_cdr3	Type	TcRb	V	J	TcRa	Sample	Number of T cells
	%GSTE	3.6e-09	2	2	0	8	global-%GSTE	CASTGSTEAFF	TRBV19	TRBJ1-1	NA	VEXAS14	3
	%GSTE	3.6e-09	2	2	0	8	global-%GSTE	CASIGSTEAFF	TRBV3-1	TRBJ1-1	NA	VEXAS14	3
	%GSTE	3.6e-09	2	2	0	8	global-%GSTE	CASSGSTEAFF	TRBV19	TRBJ1-1	NA	VEXAS9	18
	%GSTE	3.6e-09	2	2	0	8	global-%GSTE	CATRGSTEAFF	TRBV19	TRBJ1-1	NA	VEXAS14	9
	%GSTE	3.6e-09	2	2	0	8	global-%GSTE	CASVGSTEAFF	TRBV3-1	TRBJ1-1	NA	VEXAS9	12
	%GSTE	3.6e-09	2	2	0	8	global-%GSTE	CASRGSTEAFF	TRBV19	TRBJ1-1	NA	VEXAS14	53
	%GSTE	3.6e-09	2	2	0	8	global-%GSTE	CASRGSTEAFF	TRBV19	TRBJ1-1	NA	VEXAS9	2
	%GSTE	3.6e-09	2	2	0	8	global-%GSTE	CASKGSTEAFF	TRBV19	TRBJ1-1	NA	VEXAS9	3
	%GSTE	3.6e-09	2	2	0	8	global-%GSTE	CACRGSTEAFF	TRBV3-1	TRBJ1-1	NA	VEXAS14	9
	S%SGTNTGE	5.6e-08	5	2	3	5	global-S%SGTNTGE	CASSSSGTNTGELFF	TRBV7-3	TRBJ2-2	NA	VEXAS16	2
	S%SGTNTGE	5.6e-08	5	2	3	5	global-S%SGTNTGE	CASSQSGTNTGELFF	TRBV3-1	TRBJ2-2	NA	Healthy3	3
	S%SGTNTGE	5.6e-08	5	2	3	5	global-S%SGTNTGE	CASSLSGTNTGELFF	TRBV5-1	TRBJ2-2	NA	Healthy1	6
	S%SGTNTGE	5.6e-08	5	2	3	5	global-S%SGTNTGE	CASSPSGTNTGELFF	TRBV3-1	TRBJ2-2	NA	VEXAS12	2
	S%SGTNTGE	5.6e-08	5	2	3	5	global-S%SGTNTGE	CASSYSGTNTGELFF	TRBV6-5	TRBJ2-2	NA	Healthy4	2
	S%QET	1.2e-06	6	3	3	7	global-S%QET	CASSFQETQYF	TRBV12-4	TRBJ2-5	NA	VEXAS15	2
	S%QET	1.2e-06	6	3	3	7	global-S%QET	CASSSQETQYF	TRBV18	TRBJ2-5	NA	VEXAS10	3
	S%QET	1.2e-06	6	3	3	7	global-S%QET	CASSDQETQYF	TRBV7-8	TRBJ2-5	NA	Healthy2	2
	S%QET	1.2e-06	6	3	3	7	global-S%QET	CASSQQETQYF	TRBV3-1	TRBJ2-5	NA	VEXAS14	2
	S%QET	1.2e-06	6	3	3	7	global-S%QET	CASSNQETQYF	TRBV6-2	TRBJ2-5	NA	Healthy7	2
	S%QET	1.2e-06	6	3	3	7	global-S%QET	CASSMQETQYF	TRBV6-6	TRBJ2-5	NA	Healthy2	2
	S%QET	1.2e-06	6	3	3	7	global-S%QET	CASSLQETQYF	TRBV5-6	TRBJ2-5	NA	VEXAS10	5
	S%QET	1.2e-06	6	3	3	7	global-S%QET	CASSLQETQYF	TRBV5-1	TRBJ2-5	NA	Healthy1	2
	S%QET	1.2e-06	6	3	3	7	global-S%QET	CASSLQETQYF	TRBV18	TRBJ2-5	NA	Healthy7	2
	RQTN	2.6e-06	5	5	0	7	motif-RQTN	CASSHRQTNYGYTF	TRBV3-1	TRBJ1-2	NA	VEXAS12	4
	RQTN	2.6e-06	5	5	0	7	motif-RQTN	CASSLRQTNTEAFF	TRBV5-6	TRBJ1-1	NA	VEXAS9	41
	RQTN	2.6e-06	5	5	0	7	motif-RQTN	CASSGDRQTNYGYTF	TRBV25-1	TRBJ1-2	NA	VEXAS14	5
	RQTN	2.6e-06	5	5	0	7	motif-RQTN	CASSYRQTNEKLFF	TRBV6-5	TRBJ1-4	NA	VEXAS12	2
	RQTN	2.6e-06	5	5	0	7	motif-RQTN	CASSSGRQTNSPLHF	TRBV19	TRBJ1-6	NA	VEXAS15	2
	RQTN	2.6e-06	5	5	0	7	motif-RQTN	CASSPRQTNSPLHF	TRBV7-2	TRBJ1-6	NA	VEXAS10	5
	RQTN	2.6e-06	5	5	0	7	motif-RQTN	CASSFRQTNEKLFF	TRBV13	TRBJ1-4	NA	VEXAS9	2
	SL%GQP	1e-05	4	2	2	5	global-SL%GQP	CASSLQGQPQHF	TRBV7-9	TRBJ1-5	NA	VEXAS10	5
	SL%GQP	1e-05	4	2	2	5	global-SL%GQP	CASSLPGQPQHF	TRBV6-1	TRBJ1-5	NA	VEXAS10	4
	SL%GQP	1e-05	4	2	2	5	global-SL%GQP	CASSLAGQPQHF	TRBV7-8	TRBJ1-5	NA	Healthy7	2
	SL%GQP	1e-05	4	2	2	5	global-SL%GQP	CASSLLGQPQHF	TRBV11-2	TRBJ1-5	NA	Healthy1	2
	SL%GQP	1e-05	4	2	2	5	global-SL%GQP	CASSLGGQPQHF	TRBV5-6	TRBJ1-5	NA	VEXAS12	2
	QADE	1e-05	5	3	2	5	motif-QADE	CASSLEGQADEQYF	TRBV5-4	TRBJ2-7	NA	Healthy1	2
	QADE	1e-05	5	3	2	5	motif-QADE	CSAPGQADETQYF	TRBV20-1	TRBJ2-5	NA	VEXAS11	3
	QADE	1e-05	5	3	2	5	motif-QADE	CSAIGQADEQYF	TRBV20-1	TRBJ2-7	NA	VEXAS15	4
	QADE	1e-05	5	3	2	5	motif-QADE	CSVYPGQADEAFF	TRBV29-1	TRBJ1-1	NA	Healthy4	2
	QADE	1e-05	5	3	2	5	motif-QADE	CASSLVQADEQYF	TRBV5-6	TRBJ2-7	NA	VEXAS9	2
	S%QGNTE	3.5e-05	4	3	1	5	global-S%QGNTE	CASSVQGNTEAFF	TRBV6-1	TRBJ1-1	NA	VEXAS9	2
	S%QGNTE	3.5e-05	4	3	1	5	global-S%QGNTE	CASSRQGNTEAFF	TRBV18	TRBJ1-1	NA	VEXAS9	7
	S%QGNTE	3.5e-05	4	3	1	5	global-S%QGNTE	CASSAQGNTEAFF	TRBV11-2	TRBJ1-1	NA	Healthy7	2
	S%QGNTE	3.5e-05	4	3	1	5	global-S%QGNTE	CASSLQGNTEAFF	TRBV7-6	TRBJ1-1	NA	VEXAS14	3
	S%QGNTE	3.5e-05	4	3	1	5	global-S%QGNTE	CAWSVQGNTEAFF	TRBV30	TRBJ1-1	NA	VEXAS12	2
	S%GGTDT	0.00015	4	3	1	5	global-S%GGTDT	CASSVGGTDTQYF	TRBV9	TRBJ2-3	NA	VEXAS10	11
	S%GGTDT	0.00015	4	3	1	5	global-S%GGTDT	CASSVGGTDTQYF	TRBV9	TRBJ2-3	NA	VEXAS15	2
	S%GGTDT	0.00015	4	3	1	5	global-S%GGTDT	CASSEGGTDTQYF	TRBV6-1	TRBJ2-3	NA	VEXAS10	3
	S%GGTDT	0.00015	4	3	1	5	global-S%GGTDT	CASSAGGTDTQYF	TRBV9	TRBJ2-3	NA	VEXAS10	2
	S%GGTDT	0.00015	4	3	1	5	global-S%GGTDT	CASSLGGTDTQYF	TRBV5-8	TRBJ2-3	NA	VEXAS10	4
	S%GGTDT	0.00015	4	3	1	5	global-S%GGTDT	CASSLGGTDTQYF	TRBV12-3	TRBJ2-3	NA	VEXAS12	2
	S%GGTDT	0.00015	4	3	1	5	global-S%GGTDT	CASSGGGTDTQYF	TRBV7-7	TRBJ2-3	NA	Healthy1	2
	S%GQGAYE	0.00015	5	4	1	6	global-S%GQGAYE	CASSLGQGAYEQFF	TRBV11-2	TRBJ2-1	NA	VEXAS9	2
	S%GQGAYE	0.00015	5	4	1	6	global-S%GQGAYE	CASSTGQGAYEQYF	TRBV5-1	TRBJ2-7	NA	VEXAS9	2
	S%GQGAYE	0.00015	5	4	1	6	global-S%GQGAYE	CASSSGQGAYEQYF	TRBV18	TRBJ2-7	NA	Healthy7	2
	S%GQGAYE	0.00015	5	4	1	6	global-S%GQGAYE	CASSFGQGAYEQYF	TRBV7-2	TRBJ2-7	NA	VEXAS15	2
	S%GQGAYE	0.00015	5	4	1	6	global-S%GQGAYE	CASSEGQGAYEQYF	TRBV10-1	TRBJ2-7	NA	VEXAS10	4
	S%GQGAYE	0.00015	5	4	1	6	global-S%GQGAYE	CASSLGQGAYEQYF	TRBV7-9	TRBJ2-7	NA	VEXAS12	4
