# Supplementary material for: In depth transcriptomic profiling defines a landscape of dysfunctional immune responses in patients with VEXAS syndrome
Source: Nat Commun. 2025 May 20;16:4690. doi: 10.1038/s41467-025-59890-0 (PMC12092610; doi:10.1038/s41467-025-59890-0)
Supplement: Supplementary file 10 — Source Data [file 41467_2025_59890_MOESM10_ESM.xlsx]

## Sheet: Fig. 1
	Fig. 1b. Patients' blood counts
	ID	HGB (g/dL)	PLT (x 103/µL)	WBC (x 103/µL)	Neutrophils (x 103/µL)	Monocytes (x 103/µL)	B cells (/µL)	NK cells (/µL)	T cells (/µL)
	VEXAS9	10.6	179	3.95	2.41	0.06	N/A	N/A	N/A
	VEXAS10	9	161	3.06	1.13	0.2	55	149	312
	VEXAS11	12.6	280	7.06	5.53	0.23	102	106	981
	VEXAS12	11	212	7.39	6.01	0.33	16	52	786
	VEXAS13	8.2	357	10.83	9.36	0.64	112	13	473
	VEXAS14	8	48	2.46	2.14	0.06	17	11	211
	VEXAS15	10.9	163	6.94	6.6	0.1	9	19	211
	VEXAS16	9.5	36	4.57	3.83	0.05	79	46	573
	VEXAS17	13.6	127	2.23	2.01	0.07	7	5	138
	HGB, hemoglobin; N/A, not available; WBC, white blood cells; PLT, platelet.
	Fig. 1f. Normalized frequency of mtUBA1 cells in major cell types
	Cell type	Normalized frequency
	DCs	7.7437
	Monocytes	5.38101
	NK	2.49261
	MAIT	0.651339
	CD8+ T	0.605884
	B cells	0.530182
	gdT	0.444851
	CD4+ T	0.404595
	Plasmablasts	0.296567

## Sheet: Fig. 2
	Fig. 2d. Average module scores of IFN-α, IFN-γ, and TNF-α responses in PBMCs
	Cell type	IFN-α response	IFN -γ response	TNFα response
	CD4+ T	0.014829	0.010698	0.005242
	CD8+ T	0.018941	0.022778	0.010949
	MAIT	0.011218	0.010995	0.001418
	gdT	0.015941	0.013639	0.003114
	NK	0.0108947	0.0144983	0.0075146
	Monocytes	0.0173495	0.00987336	0.00652435
	DCs	0.00590436	0.0088161	0.00423572
	Plasmablasts	-0.01758	-0.01579	-0.01411
	B cells	0.018534	0.010943	-0.00672
	Fig. 2f. Volcano plot displaying normalized protein expression of cytokines in plasma measured by the Olink Target 96 Inflammation panel immunoassay
	Assay	OlinkID	estimate	Healthy	VEXAS	p.value	parameter	conf.low	conf.high	Adjusted_pval	Threshold
	IL6	OID00482	3.69052	1.40478	5.09529	4.53e-14	61.3437	-4.44796	-2.93307	4.17e-12	Significant
	MCP-4	OID00504	-2.6122	14.8882	12.276	5.47e-11	19.3628	2.19054	3.03385	2.51e-09	Significant
	IL10	OID00528	2.00744	1.8786	3.88604	1.49e-09	40.3163	-2.52882	-1.48607	4.58e-08	Significant
	CXCL6	OID00534	-1.97171	9.25931	7.2876	3.65e-07	19.7189	1.42029	2.52313	8.39e-06	Significant
	IL18	OID00501	1.11503	9.20004	10.3151	3.15e-06	24.5765	-1.49861	-0.731458	5.8e-05	Significant
	ST1A1	OID00557	-2.58223	8.39134	5.80911	4.91e-06	20.2998	1.70691	3.45755	7.53e-05	Significant
	CXCL11	OID00486	-1.9607	9.92071	7.96001	1.53e-05	22.3808	1.22088	2.70051	0.000200707	Significant
	CXCL1	OID00496	-1.92834	8.83948	6.91114	3.17e-05	21.0714	1.16705	2.68964	0.000332468	Significant
	CXCL5	OID00520	-3.61828	11.9479	8.32966	3.25e-05	17.1489	2.24968	4.98687	0.000332468	Significant
	IFN-gamma	OID05547	1.61989	5.38043	7.00031	7.89e-05	30.6824	-2.34604	-0.893726	0.000725563	Significant
	TNFB	OID00561	-0.882983	4.1606	3.27762	8.98e-05	19.0213	0.509226	1.25674	0.000750741	Significant
	ARTN	OID00526	0.607269	-0.397945	0.209324	9.93e-05	30.5475	-0.884316	-0.330221	0.000760923	Significant
	CCL23	OID00530	0.589184	9.52925	10.1184	0.000129162	23.6769	-0.855739	-0.322629	0.000914071	Significant
	IL-17C	OID00483	0.886005	2.7376	3.6236	0.000228408	21.0164	-1.3013	-0.470715	0.00150096	Significant
	CD244	OID00477	-1.24096	6.88948	5.64852	0.000304158	14.294	0.67951	1.8024	0.0018655	Significant
	FGF-23	OID00507	0.889102	2.37083	3.25993	0.000342044	29.9529	-1.33849	-0.43971	0.00196675	Significant
	LIF	OID00547	0.687499	-1.20484	-0.517336	0.000397027	30.5313	-1.04026	-0.334736	0.00214862	Significant
	CCL11	OID00505	-0.763326	7.79884	7.03551	0.000716451	17.2115	0.371705	1.15495	0.00366186	Significant
	CDCP1	OID00476	0.485879	3.17632	3.6622	0.0015026	33.2412	-0.771511	-0.200247	0.00727576	Significant
	DNER	OID01213	-0.574336	7.9425	7.36816	0.00180458	13.7935	0.254125	0.894547	0.0077901	Significant
	CXCL10	OID00535	0.649962	-0.528933	0.121028	0.00182952	21.6049	-1.02998	-0.269944	0.0077901	Significant
	CD6	OID00499	-0.814036	5.05728	4.24325	0.00186285	16.6021	0.348282	1.27979	0.0077901	Significant
	Beta-NGF	OID00519	-0.23201	1.21405	0.982043	0.0023633	13.8621	0.0977863	0.366234	0.00945321	Significant
	IL-15RA	OID00514	0.487915	1.07248	1.56039	0.00343945	21.4937	-0.79619	-0.179639	0.0131845	Significant
	TNF	OID05548	0.669776	3.39666	4.06643	0.00423891	61.9448	-1.12066	-0.218894	0.0155992	Significant
	TWEAK	OID00555	-0.478733	7.15078	6.67205	0.00538994	15.2191	0.164358	0.793108	0.0190721	Significant
	TNFSF14	OID00506	-1.19598	4.13374	2.93776	0.00653948	12.6996	0.398352	1.9936	0.0222827	Significant
	uPA	OID00481	-0.355398	9.19288	8.83748	0.00783113	20.1329	0.104432	0.606365	0.0257309	Significant
	CD8A	OID05124	1.18124	8.20604	9.38728	0.00927993	13.4584	-2.01956	-0.342924	0.0294398	Significant
	MMP-1	OID00510	-0.970581	13.8027	12.8321	0.0136607	18.7205	0.223434	1.71773	0.0418927	Significant
	IL2	OID00495	0.606998	-1.72496	-1.11796	0.0148977	18.7468	-1.08131	-0.132683	0.0442124	Significant
	OPG	OID00479	-0.389481	10.2908	9.90128	0.0188415	17.2926	0.0727722	0.70619	0.0526366	Non-significant
	IL-12B	OID00523	-0.699498	5.37495	4.67545	0.0188805	44.8588	0.121129	1.27787	0.0526366	Non-significant
	Flt3L	OID00533	-0.604448	9.29174	8.68729	0.0208426	31.2748	0.0981112	1.11078	0.0560795	Non-significant
	CCL20	OID00556	0.638235	6.34032	6.97856	0.0213346	33.1865	-1.17549	-0.100979	0.0560795	Non-significant
	IL-24	OID00524	0.36824	0.374268	0.742508	0.0225168	20.9266	-0.679178	-0.0573022	0.057543	Non-significant
	CASP-8	OID00550	-0.826537	2.14344	1.31691	0.0245495	13.8423	0.122983	1.53009	0.0597249	Non-significant
	IL-20RA	OID00489	0.52313	-1.27433	-0.751204	0.024669	14.416	-0.969319	-0.0769414	0.0597249	Non-significant
	IL-18R1	OID00517	0.474116	8.1086	8.58271	0.0289138	16.9382	-0.893269	-0.0549634	0.0680278	Non-significant
	AXIN1	OID00487	-2.03912	4.94455	2.90544	0.0295773	15.2055	0.230962	3.84727	0.0680278	Non-significant
	SIRT2	OID00538	-1.7842	4.8342	3.05	0.0332524	13.8599	0.163692	3.4047	0.074615	Non-significant
	TRAIL	OID00488	-0.288649	8.4121	8.12345	0.0376672	19.7279	0.0181942	0.559104	0.0819299	Non-significant
	CD40	OID00542	-0.607343	11.3301	10.7228	0.0382933	14.12	0.0376816	1.177	0.0819299	Non-significant
	IL-1 alpha	OID00493	0.419106	-1.31474	-0.895636	0.0396193	15.0918	-0.815528	-0.022684	0.0828403	Non-significant
	TRANCE	OID00521	-0.600048	4.58617	3.98613	0.0411765	21.5283	0.0263321	1.17376	0.084183	Non-significant
	MCP-3	OID00474	0.636092	2.81028	3.44637	0.0440478	35.0657	-1.25426	-0.0179242	0.0880956	Non-significant
	MMP-10	OID00527	-0.36582	10.3337	9.96787	0.0478477	21.3815	0.00379592	0.727844	0.0936593	Non-significant
	FGF-21	OID00512	1.05482	6.54703	7.60184	0.0505567	17.5596	-2.11249	0.0028541	0.0969004	Non-significant
	STAMBP	OID00558	-1.37056	6.60876	5.23819	0.062949	13.1534	-0.0854219	2.82655	0.11819	Non-significant
	ADA	OID00560	-0.57909	4.90125	4.32216	0.0788265	13.8713	-0.0761664	1.23435	0.143554	Non-significant
	CSF-1	OID00562	0.330427	8.8801	9.21053	0.079579	12.8916	-0.70582	0.0449658	0.143554	Non-significant
	CXCL9	OID00490	0.470443	6.80183	7.27227	0.0829503	27.7598	-1.00641	0.0655216	0.146758	Non-significant
	MCP-1	OID00484	0.251518	10.5933	10.8448	0.0867752	39.6343	-0.541049	0.0380137	0.150629	Non-significant
	LAP TGF-beta-1	OID00480	-0.504675	5.26869	4.76402	0.0925236	12.3527	-0.0964724	1.10582	0.157633	Non-significant
	IL33	OID00543	0.225303	-0.769665	-0.544362	0.094857	18.169	-0.49374	0.0431331	0.15867	Non-significant
	CD5	OID00531	-0.299958	4.74377	4.44381	0.118241	17.7363	-0.0842892	0.684205	0.194253	Non-significant
	IL-22 RA1	OID00516	-0.324116	1.69184	1.36773	0.133361	13.8798	-0.112243	0.760475	0.215249	Non-significant
	IL-17A	OID00485	0.354724	0.163662	0.518386	0.147721	18.4819	-0.847049	0.137601	0.234316	Non-significant
	IL4	OID00546	0.354799	-0.979797	-0.624998	0.157308	24.5156	-0.856199	0.146601	0.245294	Non-significant
	SCF	OID00500	-0.405233	8.42614	8.0209	0.164015	13.6462	-0.18712	0.997586	0.248818	Non-significant
	CCL3	OID00532	0.305823	4.93115	5.23698	0.164977	16.2118	-0.751173	0.139527	0.248818	Non-significant
	CX3CL1	OID00552	0.220139	3.40813	3.62827	0.174398	29.3816	-0.543423	0.103145	0.258784	Non-significant
	CCL4	OID00498	-0.26997	5.97142	5.70145	0.208044	16.9274	-0.165321	0.705262	0.30343	Non-significant
	IL5	OID00559	0.493448	-0.341052	0.152397	0.211082	16.2844	-1.29583	0.308932	0.30343	Non-significant
	EN-RAGE	OID00541	-0.630523	1.55439	0.923864	0.21826	12.973	-0.422454	1.6835	0.308922	Non-significant
	TSLP	OID00497	0.326969	-1.77413	-1.44716	0.228646	13.7795	-0.884444	0.230507	0.318719	Non-significant
	GDNF	OID00475	0.39441	1.22346	1.61787	0.236644	12.4148	-1.08291	0.294092	0.324944	Non-significant
	CST5	OID00491	-0.202934	6.71092	6.50798	0.262212	19.3471	-0.164409	0.570278	0.354652	Non-significant
	NRTN	OID00548	0.157365	-1.25979	-1.10242	0.265989	30.5369	-0.440785	0.126056	0.354652	Non-significant
	PD-L1	OID00518	0.258211	6.19322	6.45143	0.274432	15.1757	-0.743096	0.226673	0.355899	Non-significant
	IL7	OID00478	-0.529487	0.992054	0.462568	0.274661	12.1313	-0.477665	1.53664	0.355899	Non-significant
	IL13	OID00525	-0.536353	1.05158	0.515224	0.341025	12.2586	-0.640576	1.71328	0.435754	Non-significant
	FGF-19	OID00545	0.309752	6.20617	6.51593	0.396552	14.9787	-1.06629	0.446788	0.499765	Non-significant
	4E-BP1	OID00536	0.545039	5.71529	6.26033	0.412858	12.3492	-1.94193	0.851855	0.513283	Non-significant
	CCL25	OID00551	-0.147245	6.42885	6.2816	0.421238	18.4827	-0.228129	0.522619	0.516718	Non-significant
	IL8	OID00471	-0.188415	5.8769	5.68848	0.434835	24.0568	-0.301151	0.677981	0.526379	Non-significant
	HGF	OID00522	0.167092	7.93849	8.10559	0.476711	13.633	-0.658083	0.323899	0.569576	Non-significant
	CCL28	OID00539	0.171802	1.27571	1.44751	0.491162	13.7631	-0.693585	0.34998	0.57932	Non-significant
	IL-10RB	OID00515	-0.0632141	7.15904	7.09582	0.534246	15.8347	-0.14787	0.274298	0.62216	Non-significant
	IL-10RA	OID00508	0.217166	-0.197492	0.0196744	0.571032	17.271	-1.00956	0.575226	0.656687	Non-significant
	LIF-R	OID00511	0.0549808	3.57528	3.63026	0.594731	13.8381	-0.271769	0.161807	0.675497	Non-significant
	CCL19	OID00513	-0.13884	10.3617	10.2229	0.630066	16.9424	-0.458504	0.736183	0.706904	Non-significant
	OSM	OID00494	0.199071	2.48262	2.68169	0.640955	13.9104	-1.09522	0.697078	0.710456	Non-significant
	VEGFA	OID00472	0.135237	10.7314	10.8667	0.648973	12.7869	-0.763101	0.492627	0.71078	Non-significant
	SLAMF1	OID00502	-0.0851287	1.21256	1.12743	0.660526	32.1463	-0.305972	0.47623	0.714521	Non-significant
	IL-2RB	OID00492	0.0787377	-1.8297	-1.75096	0.667922	18.7917	-0.457146	0.299671	0.714521	Non-significant
	TGF-alpha	OID00503	0.0705221	2.35927	2.42979	0.732746	13.6827	-0.505446	0.364402	0.774857	Non-significant
	IL-20	OID00537	-0.0344572	-1.11356	-1.14801	0.786182	15.4819	-0.230904	0.299818	0.821918	Non-significant
	TNFRSF9	OID00553	-0.0372854	4.61498	4.5777	0.843837	22.34	-0.350372	0.424943	0.872281	Non-significant
	NT-3	OID00554	-0.0455937	1.00862	0.96303	0.867133	17.7588	-0.519284	0.610471	0.886403	Non-significant
	MCP-2	OID00549	-0.00624744	9.48472	9.47847	0.985044	16.064	-0.689137	0.701632	0.993988	Non-significant
	FGF-5	OID00509	-0.00100308	-0.58414	-0.585143	0.993988	15.5656	-0.277334	0.27934	0.993988	Non-significant

## Sheet: Fig. 3
	Fig.3f. Gene module scores of HLA class II genes and sepsis-associated monocyte signatures in monocytes of VEXAS patients and healthy donors
		HLA class II genes		Sepsis-associated monocyte signature
		Healthy	VEXAS	Healthy	VEXAS
		0.386597	-0.10797	-0.04653	0.004932
		0.615138	-0.17327	-0.07158	0.00662
		0.808528	0.038393	-0.06229	-0.01467
		0.381043	-0.34627	-0.03816	0.009988
		0.83129	-0.06831	-0.05899	-0.00499
			0.285069		-0.00573
			-0.12586		0.011562
			0.010632		-0.00394
			0.138661		-0.0117
	Mean	0.6045	-0.03877	-0.05551	-0.0008809
	Standard deviation	0.2183	0.1839	0.01321	0.009487
	Fig.3f. Gene module score differences between patients and healthy donors in monocytes across VEXAS and other multisystem autoimmune inflammatory diseases
		HLA class II genes				Sepsis-associated monocyte signature
		VEXAS	SLE	MPA	BD	VEXAS	SLE	MPA	BD
		-0.59347	0.406483	-0.31803	-0.14015	0.044675	0.013884	0.02209	0.013245
		-0.66103	-0.41277	-0.66333	-0.2129	0.039484	0.015701	0.049431	0.002579
		-0.48115	-0.03	0.19085	0.054832	0.01982	0.026144	-0.00522	0.006507
		-0.83997	-0.59011	-0.44737	0.540443	0.038565	0.066574	0.04521	-0.01484
		-0.56097	0.145009	-0.39566		0.030266	-0.00022	0.03247
		-0.20634	-0.1464	-0.2344		0.030949	0.034175	0.019077
		-0.61135	-0.3672	-0.36301		0.044745	0.018568	0.002925
		-0.49406	-0.14367	-0.33798		0.03453	0.010811	-0.01556
		-0.42904	-0.30534			0.029299	0.013791
			0.158619				0.013299
			0.031673				0.002923
			-0.0561				0.011534
			0.195385				0.008492
			-0.37194				0.050921
			-0.00591				0.030369
			-0.20651				0.021993
			0.190014				0.000501
			-0.08912				0.01136
			0.096017				-0.00036
			-0.05851				0.024153
			-0.00349				0.033943
			0.054568				0.011197
			0.400728				-0.00153
			0.2417				-0.0148
			-0.47719				0.036538
			-0.15286				0.012909
			0.043678				-0.00629
			0.309066				0.013844
			0.295758				0.008843
			0.278309				0.014006
			0.135433				0.034447
			0.155891				0.016852
			0.148793				0.008587
	Mean	-0.5419	-0.003939	-0.3211	0.06056	0.0347	0.01646	0.0188	0.001873
	Standard deviation	0.174	0.255	0.2421	0.3393	0.008082	0.01638	0.02343	0.01198
	Fig. 3i. Frequency of CSFE+ bait cells among CytoTell Blue+CD14+ monocytes
		CSFE+ cells
		Healthy	VEXAS
		32.8	28.9
		35.5	23.6
		37	18
		34.2	15.1
		40.9	24.4
		20.7	32.7
	Mean	33.52	23.78
	Standard deviation	6.868	6.557
	Fig. 3j. Cytokine detection of IFN-γ, IL-6, and IL-1β in culture supernatants of purified CD14+ monocytes
		IFN-γ				IL-6				IL-1β
		Unstimulated		Stimulated		Unstimulated		Stimulated		Unstimulated		Stimulated
		Healthy	VEXAS	Healthy	VEXAS	Healthy	VEXAS	Healthy	VEXAS	Healthy	VEXAS	Healthy	VEXAS
		*3.01	*0.52	28.66	*3.83	34.6	OOR <	19264.1	472.05	14.2	*1.52	1649.09	42.54
		*5.47	*1.36	*11.93	*3.01	252.99	OOR <	9327.98	121.65	18.31	8.65	395.04	26.45
		*2.60	*0.52	15.14	*1.36	52.68	OOR <	15629.1	245.92	16.94	*5.84	679.37	27.8
		*7.09	OOR <	16.74	*4.65	66.12	OOR <	13465.6	102.03	18.31	7.25	1141.86	18.31
		*3.01	*1.36	17.53	*5.47	49.89	*10.04	18297.6	791.24	12.82	*4.42	322.86	76.83
		*7.09	*3.83	25.1	*1.36	64.02	71.3	55192.3	134.86	15.57	12.82	1445.27	26.45
		*3.83	OOR <	15.94	*4.65	114.45	OOR <	13061	418.74	14.2	7.25	588.38	34.52
		*4.65	*0.52	14.34	*6.28	*7.37	OOR <	18376.7	1438.03	*4.42	7.25	609.86	178.96
		*0.52	OOR <	15.54	*0.52	33.35	OOR <	17032.4	59.77	11.43	*4.42	973.51	15.57
		OOR <	*3.01	15.14	*1.36	27.59	OOR <	7419.9	284.81	*4.42	10.04	535.32	27.8
	Mean	4.141	1.589	17.61	3.249	70.31	40.67	18707	406.9	13.06	6.946	834.1	47.52
	Standard deviation	2.167	1.328	5.177	2.016	70.34	43.32	13411	424.9	5.067	3.174	450.9	49.29
	*Value = Value extrapolated beyond standard range
	OOR = Out of Range; OOR< Out of Range Below

## Sheet: Fig. 5
	Fig. 5f. Gini index of TCR clonality in CD4+ T, CD8+ T, and total T cells from VEXAS patients and healthy donors
		CD4+ T		CD8+ T		Total T
		Healthy	VEXAS	Healthy	VEXAS	Healthy	VEXAS
		0.048711	0.067855	0.254389	0.168702	0.14625	0.214657
		0.079145	0.033673	0.672504	0.660687	0.39374	0.260415
		0.037325	0.052308	0.0897	0.784466	0.083767	0.293839
		0.05423	0.016942	0.275419	0.763578	0.109157	0.361475
		0.015815	0.114036	0.141018	0.639507	0.07944	0.333976
			0.033184		0.644795		0.272061
			0.019328		0.693671		0.245602
			0.031708		0.880812		0.572016
			0.0347107		0.568555		0.230105
	Mean	0.04705	0.04486	0.2866	0.645	0.1625	0.3093
	Standard deviation	0.02321	0.03029	0.2292	0.2014	0.132	0.1093
	Fig. 5f. Shannon diversity index of TCR clonality in CD4+ T, CD8+ T, and total T cells from VEXAS patients and healthy donors
		CD4+ T		CD8+ T		Total T
		Healthy	VEXAS	Healthy	VEXAS	Healthy	VEXAS
		8.31384	8.97386	6.38486	6.23708	9.20128	10.4901
		8.17924	8.63986	5.10615	4.28324	8.26357	8.7929
		7.79894	9.27579	5.94696	4.35115	8.74028	9.17966
		8.45722	7.91114	5.85934	3.70321	9.26429	7.60332
		8.38732	8.8599	6.99008	5.64585	9.35607	9.12328
			8.85935		5.33356		9.17829
			8.46702		4.00092		8.4957
			7.82164		2.72961		6.15295
			8.78955		5.46678		9.33789
	Mean	8.227	8.622	6.057	4.639	8.965	8.706
	Standard deviation	0.2607	0.4825	0.6952	1.111	0.4585	1.224

## Sheet: Fig. 6
	Fig. 6d. Proportions of B cell subtypes relative to the total number of B cells in VEXAS and healthy donors by flow cytometry
		Class-switched memory B		Unclass-switched memory B		Naive B		Double negative B		Transitional		Plasmablasts
		Healthy (%)	VEXAS (%)	Healthy (%)	VEXAS (%)	Healthy (%)	VEXAS (%)	Healthy (%)	VEXAS (%)	Healthy (%)	VEXAS (%)	Healthy (%)	VEXAS (%)
		9.4452	52.8007	2.30574	11.0037	75.469	9.8948	5.42636	11.6008	4.59	0.51	1.5	12.2
		9.05242	17.5724	32.6118	9.6336	52.8138	57.3556	1.71236	4.62948	1.84	0.28	1.18	9.71
		12.2496	17.8437	10.3936	3.31383	60.8768	52.4763	9.24288	14.2398	5.44	0.81	0.72	9.84
		9.7202	4.96683	3.88808	4.07682	75.9276	83.1633	2.12744	3.5409	6.07	0.31	1.83	2.19
		4.99422	36.1744	1.5939	8.38499	88.2924	47.9704	1.72914	5.78004	1.81	0.044	1.22	1.22
		5.0284	28.2702	7.72633	9.0678	82.4851	43.8277	1.47951	7.69874	2.16	0.21	0.7	9.23
		10.971	35.7019	5.03712	17.8983	76.5108	34.5655	2.91924	6.50589	3.38	0.21	0.67	3.72
		1.84943	12.4754	24.9228	19.1352	60.9224	59.7506	11.1757	2.41066	0.4	1.85	0.43	3.25
			20.3176		4.893		54.522		13.514		0.26		4.78
			43.3411		26.2353		15.0877		11.4359		0.31		1.47
			39.4072		18.4016		20.5716		8.4196		0.37		9.42
	Mean	7.914	28.08	11.06	12	71.66	43.56	4.477	8.161	3.211	0.4695	1.031	6.094
	Standard deviation	3.559	14.66	11.48	7.391	12.17	21.89	3.791	4.046	1.997	0.498	0.4802	4.014
	Fig. 6g. Numbers of cells with each immunoglobulin gene in transcriptionally defined B cell subpopulation
		IgM memory		Classical memory		Naive B		Double negative		Plasmablasts
		Healthy (n)	VEXAS (n)	Healthy (n)	VEXAS (n)	Healthy (n)	VEXAS (n)	Healthy (n)	VEXAS (n)	Healthy (n)	VEXAS (n)
	IGHA1	42	124	132	70	2	14	26	33	67	157
	IGHA2	15	42	52	63	0	9	9	14	15	101
	IGHD	7	14	8	1	55	25	26	11	0	9
	IGHG1	50	108	108	61	2	23	20	24	9	125
	IGHG2	24	32	69	24	0	5	9	15	3	299
	IGHG3	9	13	16	9	0	6	2	3	1	7
	IGHG4	1	0	4	4	0	0	0	0	2	1
	IGHM	669	881	68	40	2437	828	626	250	10	61

## Sheet: Supplementary Fig. 1
	Supplementary Fig. 1c. Fractions of cells by the numbers of UMIs with the UBA1 M41 locus coverages in standard 10x data and GoT libraries
	Sample ID	10x_GEX						GoT (n)
		0 UMI (n)	1 UMI (n)	2 UMIs (n)	3 UMIs (n)	4 UMIs (n)	≥ 5 UMIs (n)	0 UMI (n)	1 UMI (n)	2 UMIs (n)	3 UMIs (n)	4 UMIs (n)	≥ 5 UMIs (n)
	VEXAS9	9241	574	290	146	58	42	9246	785	246	62	7	5
	VEXAS10	16423	1002	430	148	59	29	13471	3337	981	229	53	20
	VEXAS11	9491	503	256	135	56	51	7697	1968	578	167	46	36
	VEXAS12	21971	433	240	135	57	66	19274	2986	526	92	19	5
	VEXAS13	10881	155	49	15	4	1	9755	998	225	69	29	29
	VEXAS14	19909	318	176	96	38	27	17560	2441	465	77	18	3
	VEXAS15	14065	187	91	49	17	17	12503	1562	296	43	18	4
	VEXAS17	12041	241	119	65	27	25	10616	1524	319	38	13	8
	UMI, unique molecular identifiers.
	Supplementary Fig. 1d. UBA1 M41 genotyping rates in standard 10x gene expression data and GoT libraries
	Sample ID	10x_GEX (%)	GoT (%)
	VEXAS9	10.61	10.7
	VEXAS10	9.01	25.75
	VEXAS11	9.39	26.51
	VEXAS12	4.3	15.91
	VEXAS13	1.93	12.03
	VEXAS14	3.12	14.25
	VEXAS15	2.39	13.03
	VEXAS17	0	14.94
	Mean	5.094	16.64
	Standard deviation	4	6.084
	Supplementary Fig. 1e. Genotyping rates through GoT in major cell types
	Cell type	Genotyping rate (%)
	Plasmablasts	52.809
	DCs	26.1411
	MAIT	19.5971
	B cells	19.3541
	NK	18.076
	CD4+T	17.6953
	CD8+T	17.2361
	gdT	17.1846
	Monocytes	9.77833

## Sheet: Supplementary Fig. 2
	Supplementary Fig. 2a. Percentages of each major cell type relative to the total number of PBMCs derived from VEXAS patients and healthy donors
		CD4+ T		CD8+ T		Monocytes		NK		B cells		gdT		MAIT		Plasmablasts		DCs
		Healthy (%)	VEXAS (%)	Healthy (%)	VEXAS (%)	Healthy (%)	VEXAS (%)	Healthy (%)	VEXAS (%)	Healthy (%)	VEXAS (%)	Healthy (%)	VEXAS (%)	Healthy (%)	VEXAS (%)	Healthy (%)	VEXAS (%)	Healthy (%)	VEXAS (%)
		37.9389	70.3414	13.7576	24.7791	15.817	2.11847	18.8302	1.57631	9.8582	0.130522	1.53612	0.441767	1.15631	0.371486	0.270088	0.02008	0.827144	0.220884
		34.2485	87.4201	30.8643	7.12083	6.51957	1.38762	12.3258	1.20489	11.3553	1.30767	2.13172	0.742348	1.5428	0.46254	0.082946	0.171311	0.928998	0.182732
		33.8462	62.6157	8.98718	18.1854	22.0385	8.3715	17.7821	6.15924	13.4103	3.08937	0.448718	0.204658	1.24359	0.107202	0.358974	0.740669	1.88461	0.243641
		46.5255	58.4081	8.30619	23.4179	19.6978	12.2679	11.5002	3.17613	11.3735	1.76078	0.343829	0.139135	0.660514	0.163124	0.226203	0.331046	1.36627	0.335844
		46.9498	27.6508	16.6875	15.5576	14.1682	38.6289	9.08807	1.47166	7.30793	10.585	2.9669	0.685558	0.582969	0.11883	0.135332	4.62523	2.11326	0.59415
			46.1014		25.2073		18.7399		2.11002		6.55577		0.132489		0.201187		0.186466		0.593748
			52.387		20.8069		17.6031		4.47824		2.30953		1.46458		0.119701		0.415434		0.408393
			55.6216		23.1343		4.26612		7.89502		7.2362		1.51204		0.226806		0.032401		0.054002
			21.6466		32.4177		20.8193		7.85542		3.71888		8.89157		2.50602		0.168675		0.714859
	Mean	39.9	53.58	15.72	21.18	15.65	13.8	13.91	3.992	10.66	4.077	1.485	1.579	1.037	0.4752	0.2147	0.7435	1.424	0.372
	Standard deviation	6.443	20.26	9.144	7.095	5.975	11.82	4.206	2.722	2.26	3.379	1.117	2.791	0.4064	0.7712	0.1092	1.472	0.5683	0.2222

## Sheet: Supplementary Fig. 3
	Supplementary Fig. 3b. Gene module scores in monocytes of VEXAS patients and healthy donors
		S100A genes		IFN-α response		IFN-γ Response		TNF-α Response
		Healthy	VEXAS	Healthy	VEXAS	Healthy	VEXAS	Healthy	VEXAS
		2.25511	2.0295	0.0200941	0.0116056	0.12831	0.103178	0.057896	0.060584
		1.30852	3.46201	-0.000163541	0.00555116	0.128284	0.130929	0.053942	0.075862
		1.85821	3.58251	-0.018259	0.0471874	0.1152	0.143235	0.053139	0.063509
		2.59053	3.80338	0.00841194	-0.0215871	0.111617	0.106749	0.059913	0.059126
		1.67353	3.93124	-0.0032079	0.0323865	0.12847	0.129729	0.054072	0.062388
			3.62142		0.035694		0.148234		0.059165
			3.85804		0.0947515		0.160021		0.068795
			2.80294		0.022647		0.138493		0.065954
			2.65779		0.0512756		0.168503		0.06556
	Mean	1.937	3.305	0.001375	0.03106	0.1224	0.1366	0.05579	0.06455
	Standard deviation	0.4997	0.6563	0.01422	0.03283	0.008284	0.0219	0.002951	0.005349
	Supplementary Fig. 3b. Gene module score differences between patients and healthy donors in monocytes across VEXAS and other multisystem autoimmune inflammatory diseases
		S100A genes				IFN-α response				IFN-γ Response				TNF-α Response
		VEXAS	SLE	MPA	BD	VEXAS	SLE	MPA	BD	VEXAS	SLE	MPA	BD	VEXAS	SLE	MPA	BD
		0.044675	0.013884	0.02209	0.013245	0.009113	0.114687	-0.00843	0.136566	-0.01759	0.074246	0.012786	0.070818	0.004192	0.026693	0.001396	0.008814
		0.039484	0.015701	0.049431	0.002579	0.003058	0.037509	-0.03236	0.011659	0.010158	-0.00807	-0.02447	0.003324	0.019469	-0.01037	-0.00416	-0.00502
		0.01982	0.026144	-0.00522	0.006507	0.044695	0.239941	0.074869	0.006224	0.022463	0.10594	0.023752	0.001007	0.007116	0.010395	-0.01504	-0.00475
		0.038565	0.066574	0.04521	-0.01484	-0.02408	0.014697	0.075992	0.022	-0.01402	0.000814	0.033596	0.02767	0.002734	-0.00841	0.010274	0.007066
		0.030266	-0.00022	0.03247		0.029894	-0.01306	0.054552		0.008957	-0.00152	0.014378		0.005995	-0.00414	-0.00294
		0.030949	0.034175	0.019077		0.033201	0.175206	-0.03549		0.027463	0.0806	-0.01761		0.002772	0.034424	-0.01226
		0.044745	0.018568	0.002925		0.092259	0.022287	0.003988		0.03925	-0.00525	0.003117		0.012403	-0.0122	0.003112
		0.03453	0.010811	-0.01556		0.020154	0.094239	0.002312		0.017721	0.024345	0.008118		0.009561	0.000892	-0.01118
		0.029299	0.013791			0.048783	0.110248			0.047732	0.038078			0.009168	0.013853
			0.013299				0.259404				0.105611				0.006314
			0.002923				0.168357				0.059611				0.003244
			0.011534				0.086605				0.051561				0.017476
			0.008492				-0.02353				-0.01485				-0.00587
			0.050921				0.125915				0.032586				-0.00494
			0.030369				0.006416				-0.01758				-0.02118
			0.021993				0.12424				0.034079				-0.00602
			0.000501				0.123744				0.0451				-0.00286
			0.01136				0.066401				0.013894				-0.00297
			-0.00036				0.138584				0.053332				0.002011
			0.024153				0.239741				0.094281				0.01731
			0.033943				0.099769				0.025848				-0.00029
			0.011197				0.014734				-0.00604				-0.00477
			-0.00153				0.123817				0.081123				0.024436
			-0.0148				-0.00712				0.002021				-0.00712
			0.036538				0.106046				0.033524				0.003165
			0.012909				0.066529				0.024737				-0.00464
			-0.00629				0.028754				0.022466				-0.00039
			0.013844				0.049239				0.045043				0.033004
			0.008843				-0.00285				0.003541				-0.0014
			0.014006				-0.01169				-0.00459				-0.0007
			0.034447				0.109151				0.079413				0.036095
			0.016852				0.084751				0.062721				0.017789
			0.008587				0.046862				0.021152				0.007613
	Mean	0.0347	0.01646	0.0188	0.001873	0.02856	0.08544	0.01693	0.04411	0.01579	0.03508	0.006708	0.0257	0.008157	0.004741	-0.00385	0.001528
	Standard deviation	0.008082	0.01638	0.02343	0.01198	0.03283	0.07524	0.04545	0.06198	0.0219	0.03584	0.01959	0.0324	0.005349	0.01424	0.008669	0.00744

## Sheet: Supplementary Fig. 4
	Supplementary Fig. 4c. Cytokine detection of IL-18, IL-10, TNF-α, and IL-8 in culture supernatants of purified CD14+ monocytes
		IL-18				IL-10				TNF-α				IL-8
		Unstimulated		Stimulated		Unstimulated		Stimulated		Unstimulated		Stimulated		Unstimulated		Stimulated
		Healthy	VEXAS	Healthy	VEXAS	Healthy	VEXAS	Healthy	VEXAS	Healthy	VEXAS	Healthy	VEXAS	Healthy	VEXAS	Healthy	VEXAS
		*5.81	*3.25	71.37	16.8	2.77	3.56	213.67	4.36	23.3	*1.17	6384.61	208.31	1214.12	108.8	6573.32	1494.43
		21.36	*1.98	44.96	10.32	2.77	1.97	35.85	2.77	104.62	*1.68	3874.44	107.66	2136.29	103.02	6454.07	606
		*5.81	*7.74	55.5	*4.53	2.77	*0.39	54.97	2.77	47.85	*1.17	6619.51	86.96	1335.1	73.13	6854.32	579.76
		14.85	*4.53	54.18	*3.25	7.56	OOR <	128.18	3.16	45.88	*0.90	6081.03	72.54	1720.34	140.11	6295.05	378.04
		12.26	*3.89	52.2	10.96	3.16	*1.58	95.4	5.96	39.77	*12.15	5151.11	355.2	1336.84	169.09	6777.34	1148.89
		14.85	*3.89	58.14	10.96	7.16	3.56	164.72	*1.18	30.61	50.87	9839.47	109.18	1688.94	414.69	6577.48	567.96
		13.55	OOR <	42.32	*7.74	OOR <	OOR <	58.64	16.01	82.69	*1.17	6471.02	116.76	1702.98	77.33	6725.53	1019.14
		*6.45	*3.25	54.18	22.66	1.97	OOR <	65.16	17.63	23.49	*2.66	6722.74	724.85	800.47	95.34	6804.32	1839.95
		*5.81	OOR <	51.54	*4.53	2.77	3.56	119.16	4.36	35.58	OOR <	7840.3	34.67	1089.3	45.02	6935.2	263.98
		*1.98	OOR <	48.91	*7.09	3.96	*0.00	32.61	1.97	27.82	*2.90	3905.72	168	530.41	217.9	6038.01	893.42
	Mean	10.27	4.076	53.33	9.884	3.877	2.089	96.84	6.017	46.16	8.297	6289	198.4	1355	144.4	6603	879.2
	Standard deviation	5.987	1.801	7.958	6.031	2.043	1.528	59.44	5.862	26.92	16.35	1770	205.7	477.9	107.5	278.3	503.9
	*Value = Value extrapolated beyond standard range
	OOR = Out of Range; OOR< Out of Range Below
	Supplementary Fig. 4d. Cytokine detection of IL-6, IL-1β, and TNF-α in culture supernatants of purified CD14+ monocytes
		IL-6								IL-1β								TNF-α
		healthy				VEXAS				healthy				VEXAS				healthy				VEXAS
		Unstimulated	LPS	Pam3CSK4	R848	Unstimulated	LPS	Pam3CSK4	R848	Unstimulated	LPS	Pam3CSK4	R848	Unstimulated	LPS	Pam3CSK4	R848	Unstimulated	LPS	Pam3CSK4	R848	Unstimulated	LPS	Pam3CSK4	R848
		*1.14	*2549.35	890.25	*2665.14	OOR <	23.67	8.09	76.56	OOR <	571.5	62.94	1863.95	OOR <	*8.48	*1.49	63.94	*5.03	1057.33	294.68	2250.42	OOR <	28.17	18.54	175.86
		*0.86	*2368.29	1287.93	*2981.62	OOR <	44.93	42.08	465.01	OOR <	617.85	94.98	2835.25	OOR <	41.46	22.75	545.92	*3.12	1144.28	642.62	3353.2	OOR <	56.36	58.17	782.8
		3.91	*8042.85	*3178.49	*8783.31	OOR <	115.32	27.44	311.45	OOR <	1421.02	86.71	7899.7	OOR <	48.19	*7.88	134.1	6.21	4138.92	711.2	*27663.59	*2.15	71.97	19.23	526.57
		6.27	*4832.32	*2637.47	*4680.61	OOR <	69.36	24.93	174.32	*1.49	1917.65	289.08	7935.37	OOR <	43.54	*6.66	203.3	12.53	2530.88	1194.14	*12248.90	*0.18	48.2	20.84	454.48
		3.91	*8281.90	*3248.92	*8806.00					OOR <	4536.95	361.99	8813.27					*3.60	3256.53	1141.81	*9165.64
	Mean	3.218	5215	2249	5583	N/A	63.32	25.64	256.8	1.49	1813	179.1	5870	N/A	35.42	9695	236.8	6.098	2426	796.9	10936	1.165	51.18	29.2	484.9
	Standard deviation	2.244	2862	1094	3030	N/A	39.37	13.93	168.9	0	1624	136.6	3252	N/A	18.18	9.133	213.4	3.796	1337	374.2	10218	1.393	18.23	19.34	124.8
	*Value = Value extrapolated beyond standard range
	OOR = Out of Range; OOR< Out of Range Below; N/A, not applicable

## Sheet: Supplementary Fig. 5
	Supplementary Fig. 5d. Proportions of NK cell subtypes relative to the total number of NK cells in VEXAS patients and healthy donors by flow cytometry
		CD56bright NK		CD56dim NK		Adaptive-like NK
		Healthy (%)	VEXAS (%)	Healthy (%)	VEXAS (%)	Healthy (%)	VEXAS (%)
		5.37	1.89	77.5	92.9	0.0775	7.14401
		3.15	4.92	95.4	86.4	0.29574	3.6288
		8.17	3.6	86	77.3	1.3932	0.25509
		10.1	1	86.4	92.9	0.28512	1.1148
		3.67	4.12	90.7	91.7	0.7256	33.2871
		3.03	4.98	92	76.4	0.3496	0.84804
		5.73	4.12	91.2	85	0.44688	4.4115
		2.29	1.33	96.4	95.7	0.6266	52.3479
		1.99	3	96.4	85	16.7736	2.0825
		3.47	2.68	94.1	79.5	1.52442	35.298
		6.14	5.85	86.2	89.5	0.45686	12.0825
	Mean	4.828	3.408	90.21	86.57	2.088	13.86
	Standard deviation	2.56	1.578	5.771	6.654	4.89	17.93

[truncated: 1 more sheets: Supplementary Fig. 7]
